# Supplementary material for: Analysis of the development trend of Chinese seafood imports from Southeast Asia after the Fukushima-Daiichi radioactive treated water discharge from Japan
Source: PLoS One. 2025 Oct 29;20(10):e0334879. doi: 10.1371/journal.pone.0334879 (PMC12571293; doi:10.1371/journal.pone.0334879)
Supplement: S1 Table — The annual average trade volume of seafood exported to China is shown in Table 1 from 115 countries over the five years from September 2018 to August 2023. The table is arranged in descending order of trade volume. Among these, we have marked the ten countries of Southeast Asia, namely Vietnam, Indonesia, Thailand, Malaysia, Myanmar, Philippines, Singapore, Brunei, Timor-Leste, and Cambodia, in red for the convenience of readers to view. (XLSX) [file pone.0334879.s001.xlsx]

## Sheet: 各国家数据
Year	Country	Average
2018-2023	Ecuador	2.41457e+09
2018-2023	Russia	2.28764e+09
2018-2023	Canada	1.10619e+09
2018-2023	India	1.04741e+09
2018-2023	Vietnam	1.04739e+09
2018-2023	United States	9.83984e+08
2018-2023	Indonesia	9.40247e+08
2018-2023	Norway	7.27654e+08
2018-2023	New Zealand	465429344
2018-2023	Chile	4.37535e+08
2018-2023	Thailand	4.34344e+08
2018-2023	Australia	4.17031e+08
2018-2023	Japan	4.149e+08
2018-2023	Peru	3.42112e+08
2018-2023	Argentina	2.861e+08
2018-2023	Greenland	2.85216e+08
2018-2023	Malaysia	2.72071e+08
2018-2023	South Korea	2.32485e+08
2018-2023	Mexico	1.97488e+08
2018-2023	Pakistan	1.71448e+08
2018-2023	Taiwan China	156164355
2018-2023	Hong Kong China	1.49096e+08
2018-2023	Myanmar	127746160
2018-2023	Iceland	1.21898e+08
2018-2023	Faroe Islands	1.06881e+08
2018-2023	Philippines	1.00958e+08
2018-2023	Saudi Arabia	9.04785e+07
2018-2023	France	88347143
2018-2023	Spain	8.34763e+07
2018-2023	United Kingdom	77493923
2018-2023	Bangladesh	5.31407e+07
2018-2023	Iran	5.15145e+07
2018-2023	Netherlands	37618039
2018-2023	Brazil	36397755
2018-2023	Ireland	35109757
2018-2023	Cuba	34115669
2018-2023	Portugal	3.36954e+07
2018-2023	South Africa	3.24682e+07
2018-2023	Mauritania	3.20091e+07
2018-2023	Denmark	2.81687e+07
2018-2023	China	2.63736e+07
2018-2023	Senegal	2.62522e+07
2018-2023	Germany	2.35802e+07
2018-2023	Mozambique	2.02687e+07
2018-2023	Uruguay	19606631
2018-2023	Estonia	1.82655e+07
2018-2023	Singapore	1.77512e+07
2018-2023	Venezuela	16836969
2018-2023	Madagascar	1.44623e+07
2018-2023	Tanzania	1.42642e+07
2018-2023	Turkey	1.3833e+07
2018-2023	Marshall Islands	1.30685e+07
2018-2023	Federated States of Micronesia	1.27452e+07
2018-2023	Kenya	9.63316e+06
2018-2023	Sri Lanka	8.63702e+06
2018-2023	Morocco	7.86084e+06
2018-2023	Papua New Guinea	6.41974e+06
2018-2023	Vanuatu	5.81686e+06
2018-2023	Somalia	4.80708e+06
2018-2023	Guyana	4.72901e+06
2018-2023	Suriname	4.2037e+06
2018-2023	Namibia	3.74285e+06
2018-2023	Ghana	2633530
2018-2023	Italy	2.48686e+06
2018-2023	Kazakhstan	2236874
2018-2023	Egypt	1.94956e+06
2018-2023	Cook Islands	1915744
2018-2023	Latvia	1.89334e+06
2018-2023	Poland	1.62497e+06
2018-2023	Lithuania	1.60953e+06
2018-2023	Brunei	1433682
2018-2023	Jamaica	1.42029e+06
2018-2023	Ukraine	1.23812e+06
2018-2023	Antigua and Barbuda	1.18165e+06
2018-2023	Bulgaria	1.00003e+06
2018-2023	Mauritius	989435
2018-2023	Seychelles	967861
2018-2023	Solomon Islands	812538
2018-2023	Colombia	685427
2018-2023	Sweden	571716
2018-2023	Fiji	482858
2018-2023	Uganda	442628
2018-2023	Panama	359112
2018-2023	Oman	271012
2018-2023	Maldives	220103
2018-2023	Kiribati	188121
2018-2023	Greece	121963
2018-2023	Ivory Coast	60896.2
2018-2023	Nicaragua	57256.2
2018-2023	Timor-Leste	40950
2018-2023	Nigeria	33930
2018-2023	Guinea	31774.8
2018-2023	Yemen	19681
2018-2023	Croatia	15778.2
2018-2023	Cambodia	13570.6
2018-2023	Angola	11666
2018-2023	Dominican Republic	9986.8
2018-2023	Mongolia	8965.2
2018-2023	Finland	7690
2018-2023	Israel	5870
2018-2023	Romania	4333
2018-2023	Republic of Congo	2286.8
2018-2023	Comoros	1892.4
2018-2023	Costa Rica	1245
2018-2023	Albania	1206
2018-2023	Belarus	958.6
2018-2023	Djibouti	658.2
2018-2023	Georgia (discontinued use from 2023)	394.6
2018-2023	Belgium	363.8
2018-2023	Other countries/regions of Oceania	338.2
2018-2023	Malta	64.4
2018-2023	Switzerland	32
2018-2023	Zambia	10
2018-2023	Austria	9.8
2018-2023	Czech Republic	0.2
