# Supplementary material for: Analysis of the development trend of Chinese seafood imports from Southeast Asia after the Fukushima-Daiichi radioactive treated water discharge from Japan
Source: PLoS One. 2025 Oct 29;20(10):e0334879. doi: 10.1371/journal.pone.0334879 (PMC12571293; doi:10.1371/journal.pone.0334879)
Supplement: S2 Table — The trade volume of seafood exported is shown from 88 countries to China from September 2023 to August 2024, following the discharge of nuclear wastewater from Japan. The table is arranged in descending order of trade volume. Among these, we have marked the nine countries in Southeast Asia, namely Indonesia, Vietnam, Thailand, Malaysia, Myanmar, Philippines, Singapore, Brunei, and Cambodia, in red for the convenience of readers. (XLSX) [file pone.0334879.s002.xlsx]

## Sheet: 报告
	报告：成功合并 4 个工作表，共 4132 行数据。
	工作簿	工作表	合并状态	合并后的位置
	2024.1-8进口四位数美元.csv	2024.1-8进口四位数美元	成功	总表!B1:J2101
	2023.9-12进口六位数美元.csv	2023.9-12进口六位数美元	成功	总表!B2102:J2191
	2023.9-12进口四位数美元.csv	2023.9-12进口四位数美元	成功	总表!B2192:J4021
	2024.1-8进口六位数美元.csv	2024.1-8进口六位数美元	成功	总表!B4022:J4132

## Sheet: 总表
贸易伙伴编码	贸易伙伴名称	商品编码	商品名称	贸易方式编码	贸易方式名称	注册地编码	注册地名称	美元	贸易伙伴名称	总额	全球总额
103	孟加拉国	301	活鱼	10	一般贸易	31	上海市	393303	孟加拉国	86214653	18288313858	18288313858
103	孟加拉国	301	活鱼	10	一般贸易	32	江苏省	815876	孟加拉国
103	孟加拉国	301	活鱼	10	一般贸易	41	河南省	1369721	孟加拉国
103	孟加拉国	301	活鱼	10	一般贸易	42	湖北省	12496	孟加拉国
103	孟加拉国	301	活鱼	10	一般贸易	43	湖南省	4145712	孟加拉国
103	孟加拉国	301	活鱼	10	一般贸易	44	广东省	84689	孟加拉国
103	孟加拉国	301	活鱼	10	一般贸易	45	广西壮族自治区	5646600	孟加拉国
103	孟加拉国	301	活鱼	10	一般贸易	51	四川省	2669614	孟加拉国
103	孟加拉国	301	活鱼	10	一般贸易	53	云南省	94923	孟加拉国
103	孟加拉国	302	鲜、冷鱼，但品目03.04的鱼片及其他鱼肉除外	10	一般贸易	35	福建省	9628	孟加拉国
103	孟加拉国	302	鲜、冷鱼，但品目03.04的鱼片及其他鱼肉除外	10	一般贸易	44	广东省	5015	孟加拉国
103	孟加拉国	302	鲜、冷鱼，但品目03.04的鱼片及其他鱼肉除外	10	一般贸易	45	广西壮族自治区	45536	孟加拉国
103	孟加拉国	302	鲜、冷鱼，但品目03.04的鱼片及其他鱼肉除外	10	一般贸易	51	四川省	33034	孟加拉国
103	孟加拉国	303	冻鱼，但品目03.04的鱼片及其他鱼肉除外	10	一般贸易	11	北京市	118595	孟加拉国
103	孟加拉国	303	冻鱼，但品目03.04的鱼片及其他鱼肉除外	10	一般贸易	12	天津市	300373	孟加拉国
103	孟加拉国	303	冻鱼，但品目03.04的鱼片及其他鱼肉除外	10	一般贸易	21	辽宁省	16482	孟加拉国
103	孟加拉国	303	冻鱼，但品目03.04的鱼片及其他鱼肉除外	10	一般贸易	33	浙江省	645236	孟加拉国
103	孟加拉国	303	冻鱼，但品目03.04的鱼片及其他鱼肉除外	10	一般贸易	35	福建省	636917	孟加拉国
103	孟加拉国	303	冻鱼，但品目03.04的鱼片及其他鱼肉除外	10	一般贸易	37	山东省	401405	孟加拉国
103	孟加拉国	303	冻鱼，但品目03.04的鱼片及其他鱼肉除外	10	一般贸易	44	广东省	178610	孟加拉国
103	孟加拉国	303	冻鱼，但品目03.04的鱼片及其他鱼肉除外	10	一般贸易	45	广西壮族自治区	1050	孟加拉国
103	孟加拉国	306	活、鲜、冷、冻、干、盐腌、盐渍、熏制的带壳或去壳甲壳动物；蒸过或用水煮过的带壳甲壳动物	10	一般贸易	13	河北省	84653	孟加拉国
103	孟加拉国	306	活、鲜、冷、冻、干、盐腌、盐渍、熏制的带壳或去壳甲壳动物；蒸过或用水煮过的带壳甲壳动物	10	一般贸易	31	上海市	13149309	孟加拉国
103	孟加拉国	306	活、鲜、冷、冻、干、盐腌、盐渍、熏制的带壳或去壳甲壳动物；蒸过或用水煮过的带壳甲壳动物	10	一般贸易	43	湖南省	6881041	孟加拉国
103	孟加拉国	306	活、鲜、冷、冻、干、盐腌、盐渍、熏制的带壳或去壳甲壳动物；蒸过或用水煮过的带壳甲壳动物	10	一般贸易	44	广东省	8979792	孟加拉国
103	孟加拉国	306	活、鲜、冷、冻、干、盐腌、盐渍、熏制的带壳或去壳甲壳动物；蒸过或用水煮过的带壳甲壳动物	10	一般贸易	45	广西壮族自治区	780467	孟加拉国
103	孟加拉国	306	活、鲜、冷、冻、干、盐腌、盐渍、熏制的带壳或去壳甲壳动物；蒸过或用水煮过的带壳甲壳动物	10	一般贸易	51	四川省	47232	孟加拉国
103	孟加拉国	306	活、鲜、冷、冻、干、盐腌、盐渍、熏制的带壳或去壳甲壳动物；蒸过或用水煮过的带壳甲壳动物	10	一般贸易	53	云南省	2656373	孟加拉国
103	孟加拉国	307	活、鲜、冷、冻、干、盐腌、盐渍、熏制的带壳或去壳软体动物	10	一般贸易	11	北京市	2044228	孟加拉国
103	孟加拉国	307	活、鲜、冷、冻、干、盐腌、盐渍、熏制的带壳或去壳软体动物	10	一般贸易	12	天津市	166247	孟加拉国
103	孟加拉国	307	活、鲜、冷、冻、干、盐腌、盐渍、熏制的带壳或去壳软体动物	10	一般贸易	13	河北省	301525	孟加拉国
103	孟加拉国	307	活、鲜、冷、冻、干、盐腌、盐渍、熏制的带壳或去壳软体动物	10	一般贸易	21	辽宁省	46802	孟加拉国
103	孟加拉国	307	活、鲜、冷、冻、干、盐腌、盐渍、熏制的带壳或去壳软体动物	10	一般贸易	33	浙江省	562469	孟加拉国
103	孟加拉国	307	活、鲜、冷、冻、干、盐腌、盐渍、熏制的带壳或去壳软体动物	10	一般贸易	35	福建省	416916	孟加拉国
103	孟加拉国	307	活、鲜、冷、冻、干、盐腌、盐渍、熏制的带壳或去壳软体动物	10	一般贸易	37	山东省	256527	孟加拉国
103	孟加拉国	307	活、鲜、冷、冻、干、盐腌、盐渍、熏制的带壳或去壳软体动物	10	一般贸易	44	广东省	291961	孟加拉国
103	孟加拉国	307	活、鲜、冷、冻、干、盐腌、盐渍、熏制的带壳或去壳软体动物	10	一般贸易	45	广西壮族自治区	734397	孟加拉国
103	孟加拉国	301	活鱼	10	一般贸易	32	江苏省	329270	孟加拉国
103	孟加拉国	301	活鱼	10	一般贸易	43	湖南省	1337725	孟加拉国
103	孟加拉国	301	活鱼	10	一般贸易	44	广东省	343802	孟加拉国
103	孟加拉国	301	活鱼	10	一般贸易	45	广西壮族自治区	2993777	孟加拉国
103	孟加拉国	301	活鱼	10	一般贸易	51	四川省	2543541	孟加拉国
103	孟加拉国	302	鲜、冷鱼，但品目03.04的鱼片及其他鱼肉除外	10	一般贸易	35	福建省	33099	孟加拉国
103	孟加拉国	302	鲜、冷鱼，但品目03.04的鱼片及其他鱼肉除外	10	一般贸易	44	广东省	2728	孟加拉国
103	孟加拉国	302	鲜、冷鱼，但品目03.04的鱼片及其他鱼肉除外	10	一般贸易	45	广西壮族自治区	41335	孟加拉国
103	孟加拉国	303	冻鱼，但品目03.04的鱼片及其他鱼肉除外	10	一般贸易	11	北京市	10112	孟加拉国
103	孟加拉国	303	冻鱼，但品目03.04的鱼片及其他鱼肉除外	10	一般贸易	12	天津市	504395	孟加拉国
103	孟加拉国	303	冻鱼，但品目03.04的鱼片及其他鱼肉除外	10	一般贸易	31	上海市	133190	孟加拉国
103	孟加拉国	303	冻鱼，但品目03.04的鱼片及其他鱼肉除外	10	一般贸易	33	浙江省	377955	孟加拉国
103	孟加拉国	303	冻鱼，但品目03.04的鱼片及其他鱼肉除外	10	一般贸易	37	山东省	41693	孟加拉国
103	孟加拉国	303	冻鱼，但品目03.04的鱼片及其他鱼肉除外	10	一般贸易	44	广东省	79014	孟加拉国
103	孟加拉国	303	冻鱼，但品目03.04的鱼片及其他鱼肉除外	10	一般贸易	45	广西壮族自治区	77536	孟加拉国
103	孟加拉国	303	冻鱼，但品目03.04的鱼片及其他鱼肉除外	34	海关特殊监管区域物流货物	33	浙江省	51078	孟加拉国
103	孟加拉国	306	活、鲜、冷、冻、干、盐腌、盐渍、熏制的带壳或去壳甲壳动物；蒸过或用水煮过的带壳甲壳动物	10	一般贸易	31	上海市	9463801	孟加拉国
103	孟加拉国	306	活、鲜、冷、冻、干、盐腌、盐渍、熏制的带壳或去壳甲壳动物；蒸过或用水煮过的带壳甲壳动物	10	一般贸易	36	江西省	85899	孟加拉国
103	孟加拉国	306	活、鲜、冷、冻、干、盐腌、盐渍、熏制的带壳或去壳甲壳动物；蒸过或用水煮过的带壳甲壳动物	10	一般贸易	43	湖南省	4933773	孟加拉国
103	孟加拉国	306	活、鲜、冷、冻、干、盐腌、盐渍、熏制的带壳或去壳甲壳动物；蒸过或用水煮过的带壳甲壳动物	10	一般贸易	44	广东省	4333133	孟加拉国
103	孟加拉国	306	活、鲜、冷、冻、干、盐腌、盐渍、熏制的带壳或去壳甲壳动物；蒸过或用水煮过的带壳甲壳动物	10	一般贸易	45	广西壮族自治区	929081	孟加拉国
103	孟加拉国	307	活、鲜、冷、冻、干、盐腌、盐渍、熏制的带壳或去壳软体动物	10	一般贸易	11	北京市	67337	孟加拉国
103	孟加拉国	307	活、鲜、冷、冻、干、盐腌、盐渍、熏制的带壳或去壳软体动物	10	一般贸易	12	天津市	184252	孟加拉国
103	孟加拉国	307	活、鲜、冷、冻、干、盐腌、盐渍、熏制的带壳或去壳软体动物	10	一般贸易	33	浙江省	1010	孟加拉国
103	孟加拉国	307	活、鲜、冷、冻、干、盐腌、盐渍、熏制的带壳或去壳软体动物	10	一般贸易	35	福建省	90812	孟加拉国
103	孟加拉国	307	活、鲜、冷、冻、干、盐腌、盐渍、熏制的带壳或去壳软体动物	10	一般贸易	37	山东省	38089	孟加拉国
103	孟加拉国	307	活、鲜、冷、冻、干、盐腌、盐渍、熏制的带壳或去壳软体动物	10	一般贸易	44	广东省	1409488	孟加拉国
103	孟加拉国	307	活、鲜、冷、冻、干、盐腌、盐渍、熏制的带壳或去壳软体动物	10	一般贸易	45	广西壮族自治区	752974	孟加拉国
105	文莱	303	冻鱼，但品目03.04的鱼片及其他鱼肉除外	10	一般贸易	44	广东省	34026	文莱	349967
105	文莱	306	活、鲜、冷、冻、干、盐腌、盐渍、熏制的带壳或去壳甲壳动物；蒸过或用水煮过的带壳甲壳动物	10	一般贸易	44	广东省	180696	文莱
105	文莱	306	活、鲜、冷、冻、干、盐腌、盐渍、熏制的带壳或去壳甲壳动物；蒸过或用水煮过的带壳甲壳动物	10	一般贸易	50	重庆市	135245	文莱
106	缅甸	301	活鱼	10	一般贸易	33	浙江省	711626	缅甸	192508781
106	缅甸	301	活鱼	10	一般贸易	44	广东省	642824	缅甸
106	缅甸	301	活鱼	10	一般贸易	45	广西壮族自治区	10317150	缅甸
106	缅甸	301	活鱼	10	一般贸易	53	云南省	12241411	缅甸
106	缅甸	302	鲜、冷鱼，但品目03.04的鱼片及其他鱼肉除外	10	一般贸易	45	广西壮族自治区	2812744	缅甸
106	缅甸	303	冻鱼，但品目03.04的鱼片及其他鱼肉除外	10	一般贸易	11	北京市	10255907	缅甸
106	缅甸	303	冻鱼，但品目03.04的鱼片及其他鱼肉除外	10	一般贸易	12	天津市	308724	缅甸
106	缅甸	303	冻鱼，但品目03.04的鱼片及其他鱼肉除外	10	一般贸易	31	上海市	2422516	缅甸
106	缅甸	303	冻鱼，但品目03.04的鱼片及其他鱼肉除外	10	一般贸易	33	浙江省	813881	缅甸
106	缅甸	303	冻鱼，但品目03.04的鱼片及其他鱼肉除外	10	一般贸易	44	广东省	3136279	缅甸
106	缅甸	303	冻鱼，但品目03.04的鱼片及其他鱼肉除外	10	一般贸易	45	广西壮族自治区	45730	缅甸
106	缅甸	303	冻鱼，但品目03.04的鱼片及其他鱼肉除外	10	一般贸易	46	海南省	10786	缅甸
106	缅甸	303	冻鱼，但品目03.04的鱼片及其他鱼肉除外	10	一般贸易	53	云南省	1253401	缅甸
106	缅甸	304	鲜、冷、冻鱼片及其他鱼肉（不论是否绞碎）	10	一般贸易	11	北京市	498184	缅甸
106	缅甸	304	鲜、冷、冻鱼片及其他鱼肉（不论是否绞碎）	10	一般贸易	33	浙江省	306397	缅甸
106	缅甸	304	鲜、冷、冻鱼片及其他鱼肉（不论是否绞碎）	10	一般贸易	44	广东省	149571	缅甸
106	缅甸	304	鲜、冷、冻鱼片及其他鱼肉（不论是否绞碎）	10	一般贸易	46	海南省	462	缅甸
106	缅甸	305	干、盐腌或盐渍的鱼； 熏鱼，不论在熏制前或熏制过程中是否烹煮	10	一般贸易	11	北京市	106342	缅甸
106	缅甸	305	干、盐腌或盐渍的鱼； 熏鱼，不论在熏制前或熏制过程中是否烹煮	10	一般贸易	12	天津市	1262	缅甸
106	缅甸	305	干、盐腌或盐渍的鱼； 熏鱼，不论在熏制前或熏制过程中是否烹煮	10	一般贸易	33	浙江省	4180997	缅甸
106	缅甸	305	干、盐腌或盐渍的鱼； 熏鱼，不论在熏制前或熏制过程中是否烹煮	10	一般贸易	37	山东省	1125049	缅甸
106	缅甸	305	干、盐腌或盐渍的鱼； 熏鱼，不论在熏制前或熏制过程中是否烹煮	10	一般贸易	44	广东省	272369	缅甸
106	缅甸	305	干、盐腌或盐渍的鱼； 熏鱼，不论在熏制前或熏制过程中是否烹煮	19	边境小额贸易	53	云南省	58458	缅甸
106	缅甸	306	活、鲜、冷、冻、干、盐腌、盐渍、熏制的带壳或去壳甲壳动物；蒸过或用水煮过的带壳甲壳动物	10	一般贸易	11	北京市	9981261	缅甸
106	缅甸	306	活、鲜、冷、冻、干、盐腌、盐渍、熏制的带壳或去壳甲壳动物；蒸过或用水煮过的带壳甲壳动物	10	一般贸易	12	天津市	294784	缅甸
106	缅甸	306	活、鲜、冷、冻、干、盐腌、盐渍、熏制的带壳或去壳甲壳动物；蒸过或用水煮过的带壳甲壳动物	10	一般贸易	31	上海市	190876	缅甸
106	缅甸	306	活、鲜、冷、冻、干、盐腌、盐渍、熏制的带壳或去壳甲壳动物；蒸过或用水煮过的带壳甲壳动物	10	一般贸易	33	浙江省	15270615	缅甸
106	缅甸	306	活、鲜、冷、冻、干、盐腌、盐渍、熏制的带壳或去壳甲壳动物；蒸过或用水煮过的带壳甲壳动物	10	一般贸易	37	山东省	1075609	缅甸
106	缅甸	306	活、鲜、冷、冻、干、盐腌、盐渍、熏制的带壳或去壳甲壳动物；蒸过或用水煮过的带壳甲壳动物	10	一般贸易	44	广东省	2886980	缅甸
106	缅甸	306	活、鲜、冷、冻、干、盐腌、盐渍、熏制的带壳或去壳甲壳动物；蒸过或用水煮过的带壳甲壳动物	10	一般贸易	45	广西壮族自治区	1808004	缅甸
106	缅甸	306	活、鲜、冷、冻、干、盐腌、盐渍、熏制的带壳或去壳甲壳动物；蒸过或用水煮过的带壳甲壳动物	10	一般贸易	46	海南省	12326	缅甸
106	缅甸	306	活、鲜、冷、冻、干、盐腌、盐渍、熏制的带壳或去壳甲壳动物；蒸过或用水煮过的带壳甲壳动物	10	一般贸易	50	重庆市	1831409	缅甸
106	缅甸	306	活、鲜、冷、冻、干、盐腌、盐渍、熏制的带壳或去壳甲壳动物；蒸过或用水煮过的带壳甲壳动物	10	一般贸易	53	云南省	21064557	缅甸
106	缅甸	306	活、鲜、冷、冻、干、盐腌、盐渍、熏制的带壳或去壳甲壳动物；蒸过或用水煮过的带壳甲壳动物	19	边境小额贸易	53	云南省	36498	缅甸
106	缅甸	307	活、鲜、冷、冻、干、盐腌、盐渍、熏制的带壳或去壳软体动物	10	一般贸易	11	北京市	856481	缅甸
106	缅甸	307	活、鲜、冷、冻、干、盐腌、盐渍、熏制的带壳或去壳软体动物	10	一般贸易	31	上海市	74024	缅甸
106	缅甸	307	活、鲜、冷、冻、干、盐腌、盐渍、熏制的带壳或去壳软体动物	10	一般贸易	33	浙江省	3129825	缅甸
106	缅甸	307	活、鲜、冷、冻、干、盐腌、盐渍、熏制的带壳或去壳软体动物	10	一般贸易	37	山东省	1948345	缅甸
106	缅甸	307	活、鲜、冷、冻、干、盐腌、盐渍、熏制的带壳或去壳软体动物	10	一般贸易	44	广东省	467243	缅甸
106	缅甸	307	活、鲜、冷、冻、干、盐腌、盐渍、熏制的带壳或去壳软体动物	10	一般贸易	45	广西壮族自治区	320	缅甸
106	缅甸	307	活、鲜、冷、冻、干、盐腌、盐渍、熏制的带壳或去壳软体动物	10	一般贸易	46	海南省	7427	缅甸
106	缅甸	308	不属于甲壳动物及软体动物的水生无脊椎动物，活、鲜、冷、冻、干、盐腌或盐渍、熏制的	10	一般贸易	33	浙江省	25617	缅甸
106	缅甸	1605	制作或保藏的甲壳动物、软体动物及其他水生无脊椎动物	10	一般贸易	31	上海市	12463	缅甸
106	缅甸	1605	制作或保藏的甲壳动物、软体动物及其他水生无脊椎动物	10	一般贸易	37	山东省	11400	缅甸
106	缅甸	1605	制作或保藏的甲壳动物、软体动物及其他水生无脊椎动物	10	一般贸易	44	广东省	14101	缅甸
106	缅甸	30192	鳗鱼（鳗鲡属）	10	一般贸易	33	浙江省	486	缅甸
106	缅甸	30192	鳗鱼（鳗鲡属）	10	一般贸易	35	福建省	1956	缅甸
106	缅甸	30192	鳗鱼（鳗鲡属）	10	一般贸易	44	广东省	149450	缅甸
106	缅甸	30192	鳗鱼（鳗鲡属）	10	一般贸易	45	广西壮族自治区	832454	缅甸
106	缅甸	30192	鳗鱼（鳗鲡属）	10	一般贸易	53	云南省	3310	缅甸
106	缅甸	301	活鱼	10	一般贸易	33	浙江省	8202	缅甸
106	缅甸	301	活鱼	10	一般贸易	35	福建省	1956	缅甸
106	缅甸	301	活鱼	10	一般贸易	44	广东省	149450	缅甸
106	缅甸	301	活鱼	10	一般贸易	45	广西壮族自治区	3737682	缅甸
106	缅甸	301	活鱼	10	一般贸易	53	云南省	900755	缅甸
106	缅甸	301	活鱼	19	边境小额贸易	53	云南省	11218288	缅甸
106	缅甸	302	鲜、冷鱼，但品目03.04的鱼片及其他鱼肉除外	10	一般贸易	44	广东省	5143	缅甸
106	缅甸	302	鲜、冷鱼，但品目03.04的鱼片及其他鱼肉除外	10	一般贸易	45	广西壮族自治区	360476	缅甸
106	缅甸	302	鲜、冷鱼，但品目03.04的鱼片及其他鱼肉除外	19	边境小额贸易	53	云南省	273545	缅甸
106	缅甸	303	冻鱼，但品目03.04的鱼片及其他鱼肉除外	10	一般贸易	11	北京市	5458061	缅甸
106	缅甸	303	冻鱼，但品目03.04的鱼片及其他鱼肉除外	10	一般贸易	12	天津市	133681	缅甸
106	缅甸	303	冻鱼，但品目03.04的鱼片及其他鱼肉除外	10	一般贸易	31	上海市	894659	缅甸
106	缅甸	303	冻鱼，但品目03.04的鱼片及其他鱼肉除外	10	一般贸易	32	江苏省	31998	缅甸
106	缅甸	303	冻鱼，但品目03.04的鱼片及其他鱼肉除外	10	一般贸易	33	浙江省	1677171	缅甸
106	缅甸	303	冻鱼，但品目03.04的鱼片及其他鱼肉除外	10	一般贸易	35	福建省	319068	缅甸
106	缅甸	303	冻鱼，但品目03.04的鱼片及其他鱼肉除外	10	一般贸易	37	山东省	30615	缅甸
106	缅甸	303	冻鱼，但品目03.04的鱼片及其他鱼肉除外	10	一般贸易	44	广东省	1384022	缅甸
106	缅甸	303	冻鱼，但品目03.04的鱼片及其他鱼肉除外	10	一般贸易	53	云南省	3082454	缅甸
106	缅甸	303	冻鱼，但品目03.04的鱼片及其他鱼肉除外	19	边境小额贸易	53	云南省	1357942	缅甸
106	缅甸	304	鲜、冷、冻鱼片及其他鱼肉（不论是否绞碎）	10	一般贸易	33	浙江省	415183	缅甸
106	缅甸	304	鲜、冷、冻鱼片及其他鱼肉（不论是否绞碎）	10	一般贸易	37	山东省	6477	缅甸
106	缅甸	304	鲜、冷、冻鱼片及其他鱼肉（不论是否绞碎）	10	一般贸易	44	广东省	146940	缅甸
106	缅甸	304	鲜、冷、冻鱼片及其他鱼肉（不论是否绞碎）	19	边境小额贸易	53	云南省	160177	缅甸
106	缅甸	305	干、盐腌或盐渍的鱼； 熏鱼，不论在熏制前或熏制过程中是否烹煮	10	一般贸易	33	浙江省	1069854	缅甸
106	缅甸	305	干、盐腌或盐渍的鱼； 熏鱼，不论在熏制前或熏制过程中是否烹煮	10	一般贸易	37	山东省	507718	缅甸
106	缅甸	305	干、盐腌或盐渍的鱼； 熏鱼，不论在熏制前或熏制过程中是否烹煮	10	一般贸易	44	广东省	943959	缅甸
106	缅甸	305	干、盐腌或盐渍的鱼； 熏鱼，不论在熏制前或熏制过程中是否烹煮	10	一般贸易	45	广西壮族自治区	1046	缅甸
106	缅甸	306	活、鲜、冷、冻、干、盐腌、盐渍、熏制的带壳或去壳甲壳动物；蒸过或用水煮过的带壳甲壳动物	10	一般贸易	11	北京市	7080398	缅甸
106	缅甸	306	活、鲜、冷、冻、干、盐腌、盐渍、熏制的带壳或去壳甲壳动物；蒸过或用水煮过的带壳甲壳动物	10	一般贸易	12	天津市	134988	缅甸
106	缅甸	306	活、鲜、冷、冻、干、盐腌、盐渍、熏制的带壳或去壳甲壳动物；蒸过或用水煮过的带壳甲壳动物	10	一般贸易	31	上海市	136559	缅甸
106	缅甸	306	活、鲜、冷、冻、干、盐腌、盐渍、熏制的带壳或去壳甲壳动物；蒸过或用水煮过的带壳甲壳动物	10	一般贸易	33	浙江省	9405438	缅甸
106	缅甸	306	活、鲜、冷、冻、干、盐腌、盐渍、熏制的带壳或去壳甲壳动物；蒸过或用水煮过的带壳甲壳动物	10	一般贸易	37	山东省	249514	缅甸
106	缅甸	306	活、鲜、冷、冻、干、盐腌、盐渍、熏制的带壳或去壳甲壳动物；蒸过或用水煮过的带壳甲壳动物	10	一般贸易	44	广东省	2567325	缅甸
106	缅甸	306	活、鲜、冷、冻、干、盐腌、盐渍、熏制的带壳或去壳甲壳动物；蒸过或用水煮过的带壳甲壳动物	10	一般贸易	45	广西壮族自治区	2712067	缅甸
106	缅甸	306	活、鲜、冷、冻、干、盐腌、盐渍、熏制的带壳或去壳甲壳动物；蒸过或用水煮过的带壳甲壳动物	10	一般贸易	53	云南省	11013789	缅甸
106	缅甸	306	活、鲜、冷、冻、干、盐腌、盐渍、熏制的带壳或去壳甲壳动物；蒸过或用水煮过的带壳甲壳动物	19	边境小额贸易	53	云南省	8544573	缅甸
106	缅甸	307	活、鲜、冷、冻、干、盐腌、盐渍、熏制的带壳或去壳软体动物	10	一般贸易	11	北京市	393271	缅甸
106	缅甸	307	活、鲜、冷、冻、干、盐腌、盐渍、熏制的带壳或去壳软体动物	10	一般贸易	33	浙江省	371545	缅甸
106	缅甸	307	活、鲜、冷、冻、干、盐腌、盐渍、熏制的带壳或去壳软体动物	10	一般贸易	37	山东省	30240	缅甸
106	缅甸	307	活、鲜、冷、冻、干、盐腌、盐渍、熏制的带壳或去壳软体动物	10	一般贸易	44	广东省	164915	缅甸
106	缅甸	307	活、鲜、冷、冻、干、盐腌、盐渍、熏制的带壳或去壳软体动物	10	一般贸易	45	广西壮族自治区	2196	缅甸
106	缅甸	307	活、鲜、冷、冻、干、盐腌、盐渍、熏制的带壳或去壳软体动物	10	一般贸易	53	云南省	343835	缅甸
106	缅甸	307	活、鲜、冷、冻、干、盐腌、盐渍、熏制的带壳或去壳软体动物	19	边境小额贸易	53	云南省	32599	缅甸
106	缅甸	1605	制作或保藏的甲壳动物、软体动物及其他水生无脊椎动物	10	一般贸易	33	浙江省	191031	缅甸
106	缅甸	1605	制作或保藏的甲壳动物、软体动物及其他水生无脊椎动物	10	一般贸易	44	广东省	7834	缅甸
106	缅甸	30192	鳗鱼（鳗鲡属）	10	一般贸易	44	广东省	642824	缅甸
106	缅甸	30192	鳗鱼（鳗鲡属）	10	一般贸易	45	广西壮族自治区	547427	缅甸
107	柬埔寨	301	活鱼	10	一般贸易	37	山东省	600	柬埔寨	313113
107	柬埔寨	306	活、鲜、冷、冻、干、盐腌、盐渍、熏制的带壳或去壳甲壳动物；蒸过或用水煮过的带壳甲壳动物	10	一般贸易	31	上海市	141784	柬埔寨
107	柬埔寨	306	活、鲜、冷、冻、干、盐腌、盐渍、熏制的带壳或去壳甲壳动物；蒸过或用水煮过的带壳甲壳动物	10	一般贸易	37	山东省	38000	柬埔寨
107	柬埔寨	303	冻鱼，但品目03.04的鱼片及其他鱼肉除外	10	一般贸易	31	上海市	4514	柬埔寨
107	柬埔寨	306	活、鲜、冷、冻、干、盐腌、盐渍、熏制的带壳或去壳甲壳动物；蒸过或用水煮过的带壳甲壳动物	10	一般贸易	31	上海市	116287	柬埔寨
107	柬埔寨	306	活、鲜、冷、冻、干、盐腌、盐渍、熏制的带壳或去壳甲壳动物；蒸过或用水煮过的带壳甲壳动物	10	一般贸易	44	广东省	11928	柬埔寨
110	中国香港	301	活鱼	10	一般贸易	11	北京市	19111664	中国香港	269227340
110	中国香港	301	活鱼	10	一般贸易	35	福建省	28005830	中国香港
110	中国香港	301	活鱼	10	一般贸易	36	江西省	26613304	中国香港
110	中国香港	301	活鱼	10	一般贸易	44	广东省	340330	中国香港
110	中国香港	30192	鳗鱼（鳗鲡属）	10	一般贸易	11	北京市	1432284	中国香港
110	中国香港	30192	鳗鱼（鳗鲡属）	10	一般贸易	35	福建省	27528242	中国香港
110	中国香港	30192	鳗鱼（鳗鲡属）	10	一般贸易	36	江西省	31559399	中国香港
110	中国香港	30192	鳗鱼（鳗鲡属）	10	一般贸易	44	广东省	22617	中国香港
110	中国香港	301	活鱼	10	一般贸易	11	北京市	1432284	中国香港
110	中国香港	301	活鱼	10	一般贸易	35	福建省	27528242	中国香港
110	中国香港	301	活鱼	10	一般贸易	36	江西省	31559399	中国香港
110	中国香港	301	活鱼	10	一般贸易	44	广东省	22617	中国香港
110	中国香港	30192	鳗鱼（鳗鲡属）	10	一般贸易	11	北京市	19111664	中国香港
110	中国香港	30192	鳗鱼（鳗鲡属）	10	一般贸易	35	福建省	28005830	中国香港
110	中国香港	30192	鳗鱼（鳗鲡属）	10	一般贸易	36	江西省	26613304	中国香港
110	中国香港	30192	鳗鱼（鳗鲡属）	10	一般贸易	44	广东省	340330	中国香港
111	印度	301	活鱼	10	一般贸易	11	北京市	2608	印度	1213960441
111	印度	301	活鱼	10	一般贸易	44	广东省	51931	印度
111	印度	302	鲜、冷鱼，但品目03.04的鱼片及其他鱼肉除外	10	一般贸易	35	福建省	58380	印度
111	印度	302	鲜、冷鱼，但品目03.04的鱼片及其他鱼肉除外	10	一般贸易	43	湖南省	423938	印度
111	印度	302	鲜、冷鱼，但品目03.04的鱼片及其他鱼肉除外	10	一般贸易	44	广东省	2064653	印度
111	印度	302	鲜、冷鱼，但品目03.04的鱼片及其他鱼肉除外	10	一般贸易	45	广西壮族自治区	68390	印度
111	印度	302	鲜、冷鱼，但品目03.04的鱼片及其他鱼肉除外	10	一般贸易	51	四川省	1049928	印度
111	印度	303	冻鱼，但品目03.04的鱼片及其他鱼肉除外	10	一般贸易	11	北京市	1449123	印度
111	印度	303	冻鱼，但品目03.04的鱼片及其他鱼肉除外	10	一般贸易	12	天津市	33326940	印度
111	印度	303	冻鱼，但品目03.04的鱼片及其他鱼肉除外	10	一般贸易	13	河北省	1279887	印度
111	印度	303	冻鱼，但品目03.04的鱼片及其他鱼肉除外	10	一般贸易	21	辽宁省	1181862	印度
111	印度	303	冻鱼，但品目03.04的鱼片及其他鱼肉除外	10	一般贸易	31	上海市	3047896	印度
111	印度	303	冻鱼，但品目03.04的鱼片及其他鱼肉除外	10	一般贸易	32	江苏省	4151787	印度
111	印度	303	冻鱼，但品目03.04的鱼片及其他鱼肉除外	10	一般贸易	33	浙江省	12416744	印度
111	印度	303	冻鱼，但品目03.04的鱼片及其他鱼肉除外	10	一般贸易	34	安徽省	614735	印度
111	印度	303	冻鱼，但品目03.04的鱼片及其他鱼肉除外	10	一般贸易	35	福建省	10509039	印度
111	印度	303	冻鱼，但品目03.04的鱼片及其他鱼肉除外	10	一般贸易	36	江西省	1050704	印度
111	印度	303	冻鱼，但品目03.04的鱼片及其他鱼肉除外	10	一般贸易	37	山东省	31649079	印度
111	印度	303	冻鱼，但品目03.04的鱼片及其他鱼肉除外	10	一般贸易	41	河南省	1137656	印度
111	印度	303	冻鱼，但品目03.04的鱼片及其他鱼肉除外	10	一般贸易	42	湖北省	481422	印度
111	印度	303	冻鱼，但品目03.04的鱼片及其他鱼肉除外	10	一般贸易	43	湖南省	347110	印度
111	印度	303	冻鱼，但品目03.04的鱼片及其他鱼肉除外	10	一般贸易	44	广东省	19221180	印度
111	印度	303	冻鱼，但品目03.04的鱼片及其他鱼肉除外	10	一般贸易	45	广西壮族自治区	809152	印度
111	印度	303	冻鱼，但品目03.04的鱼片及其他鱼肉除外	10	一般贸易	46	海南省	145790	印度
111	印度	303	冻鱼，但品目03.04的鱼片及其他鱼肉除外	10	一般贸易	50	重庆市	951492	印度
111	印度	303	冻鱼，但品目03.04的鱼片及其他鱼肉除外	10	一般贸易	51	四川省	654673	印度
111	印度	303	冻鱼，但品目03.04的鱼片及其他鱼肉除外	10	一般贸易	52	贵州省	3036093	印度
111	印度	303	冻鱼，但品目03.04的鱼片及其他鱼肉除外	10	一般贸易	53	云南省	364921	印度
111	印度	303	冻鱼，但品目03.04的鱼片及其他鱼肉除外	10	一般贸易	63	青海省	4413980	印度
111	印度	303	冻鱼，但品目03.04的鱼片及其他鱼肉除外	30	易货贸易	12	天津市	48060	印度
111	印度	304	鲜、冷、冻鱼片及其他鱼肉（不论是否绞碎）	10	一般贸易	31	上海市	1259197	印度
111	印度	304	鲜、冷、冻鱼片及其他鱼肉（不论是否绞碎）	10	一般贸易	32	江苏省	455414	印度
111	印度	304	鲜、冷、冻鱼片及其他鱼肉（不论是否绞碎）	10	一般贸易	33	浙江省	1773901	印度
111	印度	304	鲜、冷、冻鱼片及其他鱼肉（不论是否绞碎）	10	一般贸易	35	福建省	1878327	印度
111	印度	304	鲜、冷、冻鱼片及其他鱼肉（不论是否绞碎）	10	一般贸易	37	山东省	152812	印度
111	印度	304	鲜、冷、冻鱼片及其他鱼肉（不论是否绞碎）	10	一般贸易	44	广东省	827600	印度
111	印度	304	鲜、冷、冻鱼片及其他鱼肉（不论是否绞碎）	10	一般贸易	45	广西壮族自治区	571020	印度
111	印度	304	鲜、冷、冻鱼片及其他鱼肉（不论是否绞碎）	15	进料加工贸易	21	辽宁省	308925	印度
111	印度	306	活、鲜、冷、冻、干、盐腌、盐渍、熏制的带壳或去壳甲壳动物；蒸过或用水煮过的带壳甲壳动物	10	一般贸易	11	北京市	6205435	印度
111	印度	306	活、鲜、冷、冻、干、盐腌、盐渍、熏制的带壳或去壳甲壳动物；蒸过或用水煮过的带壳甲壳动物	10	一般贸易	12	天津市	14324735	印度
111	印度	306	活、鲜、冷、冻、干、盐腌、盐渍、熏制的带壳或去壳甲壳动物；蒸过或用水煮过的带壳甲壳动物	10	一般贸易	13	河北省	3526618	印度
111	印度	306	活、鲜、冷、冻、干、盐腌、盐渍、熏制的带壳或去壳甲壳动物；蒸过或用水煮过的带壳甲壳动物	10	一般贸易	21	辽宁省	4611430	印度
111	印度	306	活、鲜、冷、冻、干、盐腌、盐渍、熏制的带壳或去壳甲壳动物；蒸过或用水煮过的带壳甲壳动物	10	一般贸易	31	上海市	35397815	印度
111	印度	306	活、鲜、冷、冻、干、盐腌、盐渍、熏制的带壳或去壳甲壳动物；蒸过或用水煮过的带壳甲壳动物	10	一般贸易	32	江苏省	13992684	印度
111	印度	306	活、鲜、冷、冻、干、盐腌、盐渍、熏制的带壳或去壳甲壳动物；蒸过或用水煮过的带壳甲壳动物	10	一般贸易	33	浙江省	143936315	印度
111	印度	306	活、鲜、冷、冻、干、盐腌、盐渍、熏制的带壳或去壳甲壳动物；蒸过或用水煮过的带壳甲壳动物	10	一般贸易	35	福建省	22233710	印度
111	印度	306	活、鲜、冷、冻、干、盐腌、盐渍、熏制的带壳或去壳甲壳动物；蒸过或用水煮过的带壳甲壳动物	10	一般贸易	37	山东省	73622708	印度
111	印度	306	活、鲜、冷、冻、干、盐腌、盐渍、熏制的带壳或去壳甲壳动物；蒸过或用水煮过的带壳甲壳动物	10	一般贸易	41	河南省	90358	印度
111	印度	306	活、鲜、冷、冻、干、盐腌、盐渍、熏制的带壳或去壳甲壳动物；蒸过或用水煮过的带壳甲壳动物	10	一般贸易	42	湖北省	7653450	印度
111	印度	306	活、鲜、冷、冻、干、盐腌、盐渍、熏制的带壳或去壳甲壳动物；蒸过或用水煮过的带壳甲壳动物	10	一般贸易	43	湖南省	2138929	印度
111	印度	306	活、鲜、冷、冻、干、盐腌、盐渍、熏制的带壳或去壳甲壳动物；蒸过或用水煮过的带壳甲壳动物	10	一般贸易	44	广东省	160705951	印度
111	印度	306	活、鲜、冷、冻、干、盐腌、盐渍、熏制的带壳或去壳甲壳动物；蒸过或用水煮过的带壳甲壳动物	10	一般贸易	45	广西壮族自治区	10534365	印度
111	印度	306	活、鲜、冷、冻、干、盐腌、盐渍、熏制的带壳或去壳甲壳动物；蒸过或用水煮过的带壳甲壳动物	10	一般贸易	50	重庆市	9379535	印度
111	印度	306	活、鲜、冷、冻、干、盐腌、盐渍、熏制的带壳或去壳甲壳动物；蒸过或用水煮过的带壳甲壳动物	10	一般贸易	52	贵州省	1891218	印度
111	印度	306	活、鲜、冷、冻、干、盐腌、盐渍、熏制的带壳或去壳甲壳动物；蒸过或用水煮过的带壳甲壳动物	10	一般贸易	61	陕西省	848848	印度
111	印度	306	活、鲜、冷、冻、干、盐腌、盐渍、熏制的带壳或去壳甲壳动物；蒸过或用水煮过的带壳甲壳动物	15	进料加工贸易	21	辽宁省	344437	印度
111	印度	306	活、鲜、冷、冻、干、盐腌、盐渍、熏制的带壳或去壳甲壳动物；蒸过或用水煮过的带壳甲壳动物	15	进料加工贸易	33	浙江省	1124073	印度
111	印度	306	活、鲜、冷、冻、干、盐腌、盐渍、熏制的带壳或去壳甲壳动物；蒸过或用水煮过的带壳甲壳动物	15	进料加工贸易	37	山东省	484168	印度
111	印度	306	活、鲜、冷、冻、干、盐腌、盐渍、熏制的带壳或去壳甲壳动物；蒸过或用水煮过的带壳甲壳动物	33	保税监管场所进出境货物	37	山东省	95193	印度
111	印度	306	活、鲜、冷、冻、干、盐腌、盐渍、熏制的带壳或去壳甲壳动物；蒸过或用水煮过的带壳甲壳动物	39	其他	31	上海市	8425	印度
111	印度	307	活、鲜、冷、冻、干、盐腌、盐渍、熏制的带壳或去壳软体动物	10	一般贸易	12	天津市	1004383	印度
111	印度	307	活、鲜、冷、冻、干、盐腌、盐渍、熏制的带壳或去壳软体动物	10	一般贸易	13	河北省	942676	印度
111	印度	307	活、鲜、冷、冻、干、盐腌、盐渍、熏制的带壳或去壳软体动物	10	一般贸易	21	辽宁省	391961	印度
111	印度	307	活、鲜、冷、冻、干、盐腌、盐渍、熏制的带壳或去壳软体动物	10	一般贸易	31	上海市	316902	印度
111	印度	307	活、鲜、冷、冻、干、盐腌、盐渍、熏制的带壳或去壳软体动物	10	一般贸易	32	江苏省	79242	印度
111	印度	307	活、鲜、冷、冻、干、盐腌、盐渍、熏制的带壳或去壳软体动物	10	一般贸易	33	浙江省	2532450	印度
111	印度	307	活、鲜、冷、冻、干、盐腌、盐渍、熏制的带壳或去壳软体动物	10	一般贸易	35	福建省	7157223	印度
111	印度	307	活、鲜、冷、冻、干、盐腌、盐渍、熏制的带壳或去壳软体动物	10	一般贸易	37	山东省	3038841	印度
111	印度	307	活、鲜、冷、冻、干、盐腌、盐渍、熏制的带壳或去壳软体动物	10	一般贸易	44	广东省	4347246	印度
111	印度	307	活、鲜、冷、冻、干、盐腌、盐渍、熏制的带壳或去壳软体动物	10	一般贸易	45	广西壮族自治区	1321809	印度
111	印度	307	活、鲜、冷、冻、干、盐腌、盐渍、熏制的带壳或去壳软体动物	10	一般贸易	50	重庆市	91710	印度
111	印度	307	活、鲜、冷、冻、干、盐腌、盐渍、熏制的带壳或去壳软体动物	10	一般贸易	51	四川省	358470	印度
111	印度	307	活、鲜、冷、冻、干、盐腌、盐渍、熏制的带壳或去壳软体动物	14	来料加工贸易	44	广东省	75203	印度
111	印度	307	活、鲜、冷、冻、干、盐腌、盐渍、熏制的带壳或去壳软体动物	15	进料加工贸易	13	河北省	51767	印度
111	印度	307	活、鲜、冷、冻、干、盐腌、盐渍、熏制的带壳或去壳软体动物	15	进料加工贸易	21	辽宁省	95919	印度
111	印度	307	活、鲜、冷、冻、干、盐腌、盐渍、熏制的带壳或去壳软体动物	15	进料加工贸易	32	江苏省	66945	印度
111	印度	307	活、鲜、冷、冻、干、盐腌、盐渍、熏制的带壳或去壳软体动物	15	进料加工贸易	33	浙江省	68480	印度
111	印度	307	活、鲜、冷、冻、干、盐腌、盐渍、熏制的带壳或去壳软体动物	15	进料加工贸易	35	福建省	135847	印度
111	印度	307	活、鲜、冷、冻、干、盐腌、盐渍、熏制的带壳或去壳软体动物	15	进料加工贸易	37	山东省	565654	印度
111	印度	307	活、鲜、冷、冻、干、盐腌、盐渍、熏制的带壳或去壳软体动物	15	进料加工贸易	44	广东省	909484	印度
111	印度	307	活、鲜、冷、冻、干、盐腌、盐渍、熏制的带壳或去壳软体动物	34	海关特殊监管区域物流货物	21	辽宁省	55917	印度
111	印度	308	不属于甲壳动物及软体动物的水生无脊椎动物，活、鲜、冷、冻、干、盐腌或盐渍、熏制的	10	一般贸易	12	天津市	210562	印度
111	印度	308	不属于甲壳动物及软体动物的水生无脊椎动物，活、鲜、冷、冻、干、盐腌或盐渍、熏制的	10	一般贸易	31	上海市	696973	印度
111	印度	308	不属于甲壳动物及软体动物的水生无脊椎动物，活、鲜、冷、冻、干、盐腌或盐渍、熏制的	10	一般贸易	35	福建省	169920	印度
111	印度	308	不属于甲壳动物及软体动物的水生无脊椎动物，活、鲜、冷、冻、干、盐腌或盐渍、熏制的	10	一般贸易	37	山东省	445375	印度
111	印度	308	不属于甲壳动物及软体动物的水生无脊椎动物，活、鲜、冷、冻、干、盐腌或盐渍、熏制的	10	一般贸易	52	贵州省	216198	印度
111	印度	1604	制作或保藏的鱼；鲟鱼子酱及鱼卵制的鲟鱼子酱代用品	15	进料加工贸易	33	浙江省	780514	印度
111	印度	1605	制作或保藏的甲壳动物、软体动物及其他水生无脊椎动物	10	一般贸易	21	辽宁省	96288	印度
111	印度	1605	制作或保藏的甲壳动物、软体动物及其他水生无脊椎动物	10	一般贸易	31	上海市	277586	印度
111	印度	1605	制作或保藏的甲壳动物、软体动物及其他水生无脊椎动物	10	一般贸易	45	广西壮族自治区	211859	印度
111	印度	1605	制作或保藏的甲壳动物、软体动物及其他水生无脊椎动物	15	进料加工贸易	32	江苏省	188436	印度
111	印度	30192	鳗鱼（鳗鲡属）	10	一般贸易	44	广东省	15860	印度
111	印度	301	活鱼	10	一般贸易	11	北京市	11790	印度
111	印度	301	活鱼	10	一般贸易	44	广东省	20987	印度
111	印度	302	鲜、冷鱼，但品目03.04的鱼片及其他鱼肉除外	10	一般贸易	35	福建省	126244	印度
111	印度	302	鲜、冷鱼，但品目03.04的鱼片及其他鱼肉除外	10	一般贸易	43	湖南省	141824	印度
111	印度	302	鲜、冷鱼，但品目03.04的鱼片及其他鱼肉除外	10	一般贸易	44	广东省	1303991	印度
111	印度	302	鲜、冷鱼，但品目03.04的鱼片及其他鱼肉除外	10	一般贸易	45	广西壮族自治区	21666	印度
111	印度	302	鲜、冷鱼，但品目03.04的鱼片及其他鱼肉除外	10	一般贸易	51	四川省	405378	印度
111	印度	303	冻鱼，但品目03.04的鱼片及其他鱼肉除外	10	一般贸易	11	北京市	463523	印度
111	印度	303	冻鱼，但品目03.04的鱼片及其他鱼肉除外	10	一般贸易	12	天津市	34697251	印度
111	印度	303	冻鱼，但品目03.04的鱼片及其他鱼肉除外	10	一般贸易	13	河北省	1659176	印度
111	印度	303	冻鱼，但品目03.04的鱼片及其他鱼肉除外	10	一般贸易	15	内蒙古自治区	261751	印度
111	印度	303	冻鱼，但品目03.04的鱼片及其他鱼肉除外	10	一般贸易	21	辽宁省	1627681	印度
111	印度	303	冻鱼，但品目03.04的鱼片及其他鱼肉除外	10	一般贸易	31	上海市	6543376	印度
111	印度	303	冻鱼，但品目03.04的鱼片及其他鱼肉除外	10	一般贸易	32	江苏省	3306310	印度
111	印度	303	冻鱼，但品目03.04的鱼片及其他鱼肉除外	10	一般贸易	33	浙江省	11325018	印度
111	印度	303	冻鱼，但品目03.04的鱼片及其他鱼肉除外	10	一般贸易	34	安徽省	1244652	印度
111	印度	303	冻鱼，但品目03.04的鱼片及其他鱼肉除外	10	一般贸易	35	福建省	29192967	印度
111	印度	303	冻鱼，但品目03.04的鱼片及其他鱼肉除外	10	一般贸易	36	江西省	1916597	印度
111	印度	303	冻鱼，但品目03.04的鱼片及其他鱼肉除外	10	一般贸易	37	山东省	27944479	印度
111	印度	303	冻鱼，但品目03.04的鱼片及其他鱼肉除外	10	一般贸易	41	河南省	675703	印度
111	印度	303	冻鱼，但品目03.04的鱼片及其他鱼肉除外	10	一般贸易	42	湖北省	479121	印度
111	印度	303	冻鱼，但品目03.04的鱼片及其他鱼肉除外	10	一般贸易	43	湖南省	151659	印度
111	印度	303	冻鱼，但品目03.04的鱼片及其他鱼肉除外	10	一般贸易	44	广东省	20386126	印度
111	印度	303	冻鱼，但品目03.04的鱼片及其他鱼肉除外	10	一般贸易	46	海南省	46711	印度
111	印度	303	冻鱼，但品目03.04的鱼片及其他鱼肉除外	10	一般贸易	50	重庆市	513343	印度
111	印度	303	冻鱼，但品目03.04的鱼片及其他鱼肉除外	10	一般贸易	51	四川省	30982	印度
111	印度	303	冻鱼，但品目03.04的鱼片及其他鱼肉除外	10	一般贸易	52	贵州省	3914380	印度
111	印度	303	冻鱼，但品目03.04的鱼片及其他鱼肉除外	10	一般贸易	53	云南省	46980	印度
111	印度	303	冻鱼，但品目03.04的鱼片及其他鱼肉除外	10	一般贸易	63	青海省	1934211	印度
111	印度	304	鲜、冷、冻鱼片及其他鱼肉（不论是否绞碎）	10	一般贸易	21	辽宁省	117401	印度
111	印度	304	鲜、冷、冻鱼片及其他鱼肉（不论是否绞碎）	10	一般贸易	31	上海市	1333020	印度
111	印度	304	鲜、冷、冻鱼片及其他鱼肉（不论是否绞碎）	10	一般贸易	32	江苏省	403278	印度
111	印度	304	鲜、冷、冻鱼片及其他鱼肉（不论是否绞碎）	10	一般贸易	33	浙江省	1615367	印度
111	印度	304	鲜、冷、冻鱼片及其他鱼肉（不论是否绞碎）	10	一般贸易	35	福建省	3850926	印度
111	印度	304	鲜、冷、冻鱼片及其他鱼肉（不论是否绞碎）	10	一般贸易	37	山东省	445800	印度
111	印度	304	鲜、冷、冻鱼片及其他鱼肉（不论是否绞碎）	10	一般贸易	44	广东省	338852	印度
111	印度	304	鲜、冷、冻鱼片及其他鱼肉（不论是否绞碎）	10	一般贸易	45	广西壮族自治区	260567	印度
111	印度	304	鲜、冷、冻鱼片及其他鱼肉（不论是否绞碎）	15	进料加工贸易	21	辽宁省	103910	印度
111	印度	304	鲜、冷、冻鱼片及其他鱼肉（不论是否绞碎）	15	进料加工贸易	37	山东省	45101	印度
111	印度	304	鲜、冷、冻鱼片及其他鱼肉（不论是否绞碎）	39	其他	35	福建省	30	印度
111	印度	306	活、鲜、冷、冻、干、盐腌、盐渍、熏制的带壳或去壳甲壳动物；蒸过或用水煮过的带壳甲壳动物	10	一般贸易	11	北京市	8973233	印度
111	印度	306	活、鲜、冷、冻、干、盐腌、盐渍、熏制的带壳或去壳甲壳动物；蒸过或用水煮过的带壳甲壳动物	10	一般贸易	12	天津市	12755035	印度
111	印度	306	活、鲜、冷、冻、干、盐腌、盐渍、熏制的带壳或去壳甲壳动物；蒸过或用水煮过的带壳甲壳动物	10	一般贸易	13	河北省	1141621	印度
111	印度	306	活、鲜、冷、冻、干、盐腌、盐渍、熏制的带壳或去壳甲壳动物；蒸过或用水煮过的带壳甲壳动物	10	一般贸易	21	辽宁省	7094682	印度
111	印度	306	活、鲜、冷、冻、干、盐腌、盐渍、熏制的带壳或去壳甲壳动物；蒸过或用水煮过的带壳甲壳动物	10	一般贸易	31	上海市	13464237	印度
111	印度	306	活、鲜、冷、冻、干、盐腌、盐渍、熏制的带壳或去壳甲壳动物；蒸过或用水煮过的带壳甲壳动物	10	一般贸易	32	江苏省	841157	印度
111	印度	306	活、鲜、冷、冻、干、盐腌、盐渍、熏制的带壳或去壳甲壳动物；蒸过或用水煮过的带壳甲壳动物	10	一般贸易	33	浙江省	70919568	印度
111	印度	306	活、鲜、冷、冻、干、盐腌、盐渍、熏制的带壳或去壳甲壳动物；蒸过或用水煮过的带壳甲壳动物	10	一般贸易	34	安徽省	378390	印度
111	印度	306	活、鲜、冷、冻、干、盐腌、盐渍、熏制的带壳或去壳甲壳动物；蒸过或用水煮过的带壳甲壳动物	10	一般贸易	35	福建省	24444279	印度
111	印度	306	活、鲜、冷、冻、干、盐腌、盐渍、熏制的带壳或去壳甲壳动物；蒸过或用水煮过的带壳甲壳动物	10	一般贸易	36	江西省	112776	印度
111	印度	306	活、鲜、冷、冻、干、盐腌、盐渍、熏制的带壳或去壳甲壳动物；蒸过或用水煮过的带壳甲壳动物	10	一般贸易	37	山东省	45673809	印度
111	印度	306	活、鲜、冷、冻、干、盐腌、盐渍、熏制的带壳或去壳甲壳动物；蒸过或用水煮过的带壳甲壳动物	10	一般贸易	42	湖北省	8347989	印度
111	印度	306	活、鲜、冷、冻、干、盐腌、盐渍、熏制的带壳或去壳甲壳动物；蒸过或用水煮过的带壳甲壳动物	10	一般贸易	43	湖南省	4092896	印度
111	印度	306	活、鲜、冷、冻、干、盐腌、盐渍、熏制的带壳或去壳甲壳动物；蒸过或用水煮过的带壳甲壳动物	10	一般贸易	44	广东省	102398030	印度
111	印度	306	活、鲜、冷、冻、干、盐腌、盐渍、熏制的带壳或去壳甲壳动物；蒸过或用水煮过的带壳甲壳动物	10	一般贸易	45	广西壮族自治区	10770784	印度
111	印度	306	活、鲜、冷、冻、干、盐腌、盐渍、熏制的带壳或去壳甲壳动物；蒸过或用水煮过的带壳甲壳动物	10	一般贸易	46	海南省	92397	印度
111	印度	306	活、鲜、冷、冻、干、盐腌、盐渍、熏制的带壳或去壳甲壳动物；蒸过或用水煮过的带壳甲壳动物	10	一般贸易	50	重庆市	9576599	印度
111	印度	306	活、鲜、冷、冻、干、盐腌、盐渍、熏制的带壳或去壳甲壳动物；蒸过或用水煮过的带壳甲壳动物	10	一般贸易	52	贵州省	638066	印度
111	印度	306	活、鲜、冷、冻、干、盐腌、盐渍、熏制的带壳或去壳甲壳动物；蒸过或用水煮过的带壳甲壳动物	10	一般贸易	61	陕西省	810014	印度
111	印度	306	活、鲜、冷、冻、干、盐腌、盐渍、熏制的带壳或去壳甲壳动物；蒸过或用水煮过的带壳甲壳动物	14	来料加工贸易	37	山东省	60273	印度
111	印度	306	活、鲜、冷、冻、干、盐腌、盐渍、熏制的带壳或去壳甲壳动物；蒸过或用水煮过的带壳甲壳动物	15	进料加工贸易	33	浙江省	133800	印度
111	印度	306	活、鲜、冷、冻、干、盐腌、盐渍、熏制的带壳或去壳甲壳动物；蒸过或用水煮过的带壳甲壳动物	33	保税监管场所进出境货物	12	天津市	166647	印度
111	印度	306	活、鲜、冷、冻、干、盐腌、盐渍、熏制的带壳或去壳甲壳动物；蒸过或用水煮过的带壳甲壳动物	33	保税监管场所进出境货物	37	山东省	634932	印度
111	印度	307	活、鲜、冷、冻、干、盐腌、盐渍、熏制的带壳或去壳软体动物	10	一般贸易	11	北京市	237550	印度
111	印度	307	活、鲜、冷、冻、干、盐腌、盐渍、熏制的带壳或去壳软体动物	10	一般贸易	12	天津市	2938808	印度
111	印度	307	活、鲜、冷、冻、干、盐腌、盐渍、熏制的带壳或去壳软体动物	10	一般贸易	13	河北省	82868	印度
111	印度	307	活、鲜、冷、冻、干、盐腌、盐渍、熏制的带壳或去壳软体动物	10	一般贸易	21	辽宁省	489290	印度
111	印度	307	活、鲜、冷、冻、干、盐腌、盐渍、熏制的带壳或去壳软体动物	10	一般贸易	31	上海市	653792	印度
111	印度	307	活、鲜、冷、冻、干、盐腌、盐渍、熏制的带壳或去壳软体动物	10	一般贸易	32	江苏省	243334	印度
111	印度	307	活、鲜、冷、冻、干、盐腌、盐渍、熏制的带壳或去壳软体动物	10	一般贸易	33	浙江省	8007198	印度
111	印度	307	活、鲜、冷、冻、干、盐腌、盐渍、熏制的带壳或去壳软体动物	10	一般贸易	35	福建省	15563059	印度
111	印度	307	活、鲜、冷、冻、干、盐腌、盐渍、熏制的带壳或去壳软体动物	10	一般贸易	37	山东省	4673713	印度
111	印度	307	活、鲜、冷、冻、干、盐腌、盐渍、熏制的带壳或去壳软体动物	10	一般贸易	42	湖北省	133972	印度
111	印度	307	活、鲜、冷、冻、干、盐腌、盐渍、熏制的带壳或去壳软体动物	10	一般贸易	44	广东省	4570689	印度
111	印度	307	活、鲜、冷、冻、干、盐腌、盐渍、熏制的带壳或去壳软体动物	10	一般贸易	45	广西壮族自治区	1969553	印度
111	印度	307	活、鲜、冷、冻、干、盐腌、盐渍、熏制的带壳或去壳软体动物	10	一般贸易	46	海南省	64100	印度
111	印度	307	活、鲜、冷、冻、干、盐腌、盐渍、熏制的带壳或去壳软体动物	10	一般贸易	50	重庆市	148095	印度
111	印度	307	活、鲜、冷、冻、干、盐腌、盐渍、熏制的带壳或去壳软体动物	10	一般贸易	51	四川省	328580	印度
111	印度	307	活、鲜、冷、冻、干、盐腌、盐渍、熏制的带壳或去壳软体动物	14	来料加工贸易	21	辽宁省	39819	印度
111	印度	307	活、鲜、冷、冻、干、盐腌、盐渍、熏制的带壳或去壳软体动物	14	来料加工贸易	44	广东省	129219	印度
111	印度	307	活、鲜、冷、冻、干、盐腌、盐渍、熏制的带壳或去壳软体动物	15	进料加工贸易	21	辽宁省	71815	印度
111	印度	307	活、鲜、冷、冻、干、盐腌、盐渍、熏制的带壳或去壳软体动物	15	进料加工贸易	32	江苏省	43383	印度
111	印度	307	活、鲜、冷、冻、干、盐腌、盐渍、熏制的带壳或去壳软体动物	15	进料加工贸易	35	福建省	840000	印度
111	印度	307	活、鲜、冷、冻、干、盐腌、盐渍、熏制的带壳或去壳软体动物	15	进料加工贸易	44	广东省	4077428	印度
111	印度	307	活、鲜、冷、冻、干、盐腌、盐渍、熏制的带壳或去壳软体动物	33	保税监管场所进出境货物	21	辽宁省	42628	印度
111	印度	307	活、鲜、冷、冻、干、盐腌、盐渍、熏制的带壳或去壳软体动物	34	海关特殊监管区域物流货物	21	辽宁省	125376	印度
111	印度	307	活、鲜、冷、冻、干、盐腌、盐渍、熏制的带壳或去壳软体动物	34	海关特殊监管区域物流货物	33	浙江省	319976	印度
111	印度	307	活、鲜、冷、冻、干、盐腌、盐渍、熏制的带壳或去壳软体动物	39	其他	32	江苏省	40	印度
111	印度	308	不属于甲壳动物及软体动物的水生无脊椎动物，活、鲜、冷、冻、干、盐腌或盐渍、熏制的	10	一般贸易	12	天津市	196888	印度
111	印度	308	不属于甲壳动物及软体动物的水生无脊椎动物，活、鲜、冷、冻、干、盐腌或盐渍、熏制的	10	一般贸易	31	上海市	807327	印度
111	印度	308	不属于甲壳动物及软体动物的水生无脊椎动物，活、鲜、冷、冻、干、盐腌或盐渍、熏制的	10	一般贸易	37	山东省	553332	印度
111	印度	1604	制作或保藏的鱼；鲟鱼子酱及鱼卵制的鲟鱼子酱代用品	10	一般贸易	31	上海市	80	印度
111	印度	1604	制作或保藏的鱼；鲟鱼子酱及鱼卵制的鲟鱼子酱代用品	10	一般贸易	33	浙江省	90510	印度
111	印度	1604	制作或保藏的鱼；鲟鱼子酱及鱼卵制的鲟鱼子酱代用品	15	进料加工贸易	33	浙江省	195064	印度
111	印度	1605	制作或保藏的甲壳动物、软体动物及其他水生无脊椎动物	10	一般贸易	21	辽宁省	96288	印度
111	印度	1605	制作或保藏的甲壳动物、软体动物及其他水生无脊椎动物	10	一般贸易	31	上海市	232446	印度
111	印度	1605	制作或保藏的甲壳动物、软体动物及其他水生无脊椎动物	10	一般贸易	45	广西壮族自治区	176980	印度
111	印度	1605	制作或保藏的甲壳动物、软体动物及其他水生无脊椎动物	15	进料加工贸易	32	江苏省	42398	印度
111	印度	1605	制作或保藏的甲壳动物、软体动物及其他水生无脊椎动物	39	其他	32	江苏省	48	印度
111	印度	30192	鳗鱼（鳗鲡属）	10	一般贸易	44	广东省	41003	印度
112	印度尼西亚	301	活鱼	10	一般贸易	11	北京市	302162	印度尼西亚	1185018164
112	印度尼西亚	301	活鱼	10	一般贸易	12	天津市	37837	印度尼西亚
112	印度尼西亚	301	活鱼	10	一般贸易	13	河北省	161473	印度尼西亚
112	印度尼西亚	301	活鱼	10	一般贸易	21	辽宁省	91859	印度尼西亚
112	印度尼西亚	301	活鱼	10	一般贸易	31	上海市	1695096	印度尼西亚
112	印度尼西亚	301	活鱼	10	一般贸易	33	浙江省	135077	印度尼西亚
112	印度尼西亚	301	活鱼	10	一般贸易	35	福建省	1930417	印度尼西亚
112	印度尼西亚	301	活鱼	10	一般贸易	42	湖北省	459214	印度尼西亚
112	印度尼西亚	301	活鱼	10	一般贸易	44	广东省	19362987	印度尼西亚
112	印度尼西亚	301	活鱼	10	一般贸易	46	海南省	5060	印度尼西亚
112	印度尼西亚	301	活鱼	10	一般贸易	51	四川省	55979	印度尼西亚
112	印度尼西亚	301	活鱼	10	一般贸易	61	陕西省	148668	印度尼西亚
112	印度尼西亚	301	活鱼	39	其他	31	上海市	6818	印度尼西亚
112	印度尼西亚	302	鲜、冷鱼，但品目03.04的鱼片及其他鱼肉除外	10	一般贸易	11	北京市	1335868	印度尼西亚
112	印度尼西亚	302	鲜、冷鱼，但品目03.04的鱼片及其他鱼肉除外	10	一般贸易	31	上海市	331926	印度尼西亚
112	印度尼西亚	302	鲜、冷鱼，但品目03.04的鱼片及其他鱼肉除外	10	一般贸易	35	福建省	3164422	印度尼西亚
112	印度尼西亚	302	鲜、冷鱼，但品目03.04的鱼片及其他鱼肉除外	10	一般贸易	43	湖南省	1264242	印度尼西亚
112	印度尼西亚	302	鲜、冷鱼，但品目03.04的鱼片及其他鱼肉除外	10	一般贸易	44	广东省	3908382	印度尼西亚
112	印度尼西亚	302	鲜、冷鱼，但品目03.04的鱼片及其他鱼肉除外	39	其他	31	上海市	422	印度尼西亚
112	印度尼西亚	303	冻鱼，但品目03.04的鱼片及其他鱼肉除外	10	一般贸易	11	北京市	4349805	印度尼西亚
112	印度尼西亚	303	冻鱼，但品目03.04的鱼片及其他鱼肉除外	10	一般贸易	12	天津市	7036171	印度尼西亚
112	印度尼西亚	303	冻鱼，但品目03.04的鱼片及其他鱼肉除外	10	一般贸易	13	河北省	4914051	印度尼西亚
112	印度尼西亚	303	冻鱼，但品目03.04的鱼片及其他鱼肉除外	10	一般贸易	21	辽宁省	428209	印度尼西亚
112	印度尼西亚	303	冻鱼，但品目03.04的鱼片及其他鱼肉除外	10	一般贸易	31	上海市	239411	印度尼西亚
112	印度尼西亚	303	冻鱼，但品目03.04的鱼片及其他鱼肉除外	10	一般贸易	32	江苏省	20899017	印度尼西亚
112	印度尼西亚	303	冻鱼，但品目03.04的鱼片及其他鱼肉除外	10	一般贸易	33	浙江省	13859869	印度尼西亚
112	印度尼西亚	303	冻鱼，但品目03.04的鱼片及其他鱼肉除外	10	一般贸易	34	安徽省	12960	印度尼西亚
112	印度尼西亚	303	冻鱼，但品目03.04的鱼片及其他鱼肉除外	10	一般贸易	35	福建省	76267006	印度尼西亚
112	印度尼西亚	303	冻鱼，但品目03.04的鱼片及其他鱼肉除外	10	一般贸易	37	山东省	7782253	印度尼西亚
112	印度尼西亚	303	冻鱼，但品目03.04的鱼片及其他鱼肉除外	10	一般贸易	44	广东省	15944771	印度尼西亚
112	印度尼西亚	303	冻鱼，但品目03.04的鱼片及其他鱼肉除外	10	一般贸易	45	广西壮族自治区	640562	印度尼西亚
112	印度尼西亚	303	冻鱼，但品目03.04的鱼片及其他鱼肉除外	10	一般贸易	46	海南省	428487	印度尼西亚
112	印度尼西亚	303	冻鱼，但品目03.04的鱼片及其他鱼肉除外	10	一般贸易	51	四川省	36097	印度尼西亚
112	印度尼西亚	303	冻鱼，但品目03.04的鱼片及其他鱼肉除外	10	一般贸易	52	贵州省	110792	印度尼西亚
112	印度尼西亚	303	冻鱼，但品目03.04的鱼片及其他鱼肉除外	10	一般贸易	63	青海省	144575	印度尼西亚
112	印度尼西亚	303	冻鱼，但品目03.04的鱼片及其他鱼肉除外	10	一般贸易	65	新疆维吾尔自治区	3483587	印度尼西亚
112	印度尼西亚	303	冻鱼，但品目03.04的鱼片及其他鱼肉除外	15	进料加工贸易	21	辽宁省	449796	印度尼西亚
112	印度尼西亚	303	冻鱼，但品目03.04的鱼片及其他鱼肉除外	39	其他	31	上海市	791	印度尼西亚
112	印度尼西亚	303	冻鱼，但品目03.04的鱼片及其他鱼肉除外	39	其他	34	安徽省	286	印度尼西亚
112	印度尼西亚	303	冻鱼，但品目03.04的鱼片及其他鱼肉除外	39	其他	37	山东省	67022	印度尼西亚
112	印度尼西亚	304	鲜、冷、冻鱼片及其他鱼肉（不论是否绞碎）	10	一般贸易	31	上海市	61705	印度尼西亚
112	印度尼西亚	304	鲜、冷、冻鱼片及其他鱼肉（不论是否绞碎）	10	一般贸易	33	浙江省	346603	印度尼西亚
112	印度尼西亚	304	鲜、冷、冻鱼片及其他鱼肉（不论是否绞碎）	10	一般贸易	35	福建省	912357	印度尼西亚
112	印度尼西亚	304	鲜、冷、冻鱼片及其他鱼肉（不论是否绞碎）	10	一般贸易	37	山东省	301207	印度尼西亚
112	印度尼西亚	304	鲜、冷、冻鱼片及其他鱼肉（不论是否绞碎）	10	一般贸易	44	广东省	75427	印度尼西亚
112	印度尼西亚	304	鲜、冷、冻鱼片及其他鱼肉（不论是否绞碎）	10	一般贸易	45	广西壮族自治区	273571	印度尼西亚
112	印度尼西亚	304	鲜、冷、冻鱼片及其他鱼肉（不论是否绞碎）	15	进料加工贸易	21	辽宁省	523516	印度尼西亚
112	印度尼西亚	305	干、盐腌或盐渍的鱼； 熏鱼，不论在熏制前或熏制过程中是否烹煮	10	一般贸易	12	天津市	137851	印度尼西亚
112	印度尼西亚	305	干、盐腌或盐渍的鱼； 熏鱼，不论在熏制前或熏制过程中是否烹煮	10	一般贸易	21	辽宁省	1542795	印度尼西亚
112	印度尼西亚	305	干、盐腌或盐渍的鱼； 熏鱼，不论在熏制前或熏制过程中是否烹煮	10	一般贸易	31	上海市	603668	印度尼西亚
112	印度尼西亚	305	干、盐腌或盐渍的鱼； 熏鱼，不论在熏制前或熏制过程中是否烹煮	10	一般贸易	32	江苏省	254145	印度尼西亚
112	印度尼西亚	305	干、盐腌或盐渍的鱼； 熏鱼，不论在熏制前或熏制过程中是否烹煮	10	一般贸易	33	浙江省	6988	印度尼西亚
112	印度尼西亚	305	干、盐腌或盐渍的鱼； 熏鱼，不论在熏制前或熏制过程中是否烹煮	10	一般贸易	35	福建省	3956067	印度尼西亚
112	印度尼西亚	305	干、盐腌或盐渍的鱼； 熏鱼，不论在熏制前或熏制过程中是否烹煮	10	一般贸易	37	山东省	49302	印度尼西亚
112	印度尼西亚	305	干、盐腌或盐渍的鱼； 熏鱼，不论在熏制前或熏制过程中是否烹煮	10	一般贸易	44	广东省	1020141	印度尼西亚
112	印度尼西亚	305	干、盐腌或盐渍的鱼； 熏鱼，不论在熏制前或熏制过程中是否烹煮	10	一般贸易	46	海南省	41556	印度尼西亚
112	印度尼西亚	305	干、盐腌或盐渍的鱼； 熏鱼，不论在熏制前或熏制过程中是否烹煮	10	一般贸易	50	重庆市	1372105	印度尼西亚
112	印度尼西亚	305	干、盐腌或盐渍的鱼； 熏鱼，不论在熏制前或熏制过程中是否烹煮	34	海关特殊监管区域物流货物	21	辽宁省	458933	印度尼西亚
112	印度尼西亚	306	活、鲜、冷、冻、干、盐腌、盐渍、熏制的带壳或去壳甲壳动物；蒸过或用水煮过的带壳甲壳动物	10	一般贸易	11	北京市	399857	印度尼西亚
112	印度尼西亚	306	活、鲜、冷、冻、干、盐腌、盐渍、熏制的带壳或去壳甲壳动物；蒸过或用水煮过的带壳甲壳动物	10	一般贸易	12	天津市	4037191	印度尼西亚
112	印度尼西亚	306	活、鲜、冷、冻、干、盐腌、盐渍、熏制的带壳或去壳甲壳动物；蒸过或用水煮过的带壳甲壳动物	10	一般贸易	13	河北省	5944	印度尼西亚
112	印度尼西亚	306	活、鲜、冷、冻、干、盐腌、盐渍、熏制的带壳或去壳甲壳动物；蒸过或用水煮过的带壳甲壳动物	10	一般贸易	21	辽宁省	1473686	印度尼西亚
112	印度尼西亚	306	活、鲜、冷、冻、干、盐腌、盐渍、熏制的带壳或去壳甲壳动物；蒸过或用水煮过的带壳甲壳动物	10	一般贸易	31	上海市	74698723	印度尼西亚
112	印度尼西亚	306	活、鲜、冷、冻、干、盐腌、盐渍、熏制的带壳或去壳甲壳动物；蒸过或用水煮过的带壳甲壳动物	10	一般贸易	32	江苏省	611808	印度尼西亚
112	印度尼西亚	306	活、鲜、冷、冻、干、盐腌、盐渍、熏制的带壳或去壳甲壳动物；蒸过或用水煮过的带壳甲壳动物	10	一般贸易	33	浙江省	817642	印度尼西亚
112	印度尼西亚	306	活、鲜、冷、冻、干、盐腌、盐渍、熏制的带壳或去壳甲壳动物；蒸过或用水煮过的带壳甲壳动物	10	一般贸易	35	福建省	32118050	印度尼西亚
112	印度尼西亚	306	活、鲜、冷、冻、干、盐腌、盐渍、熏制的带壳或去壳甲壳动物；蒸过或用水煮过的带壳甲壳动物	10	一般贸易	37	山东省	2655640	印度尼西亚
112	印度尼西亚	306	活、鲜、冷、冻、干、盐腌、盐渍、熏制的带壳或去壳甲壳动物；蒸过或用水煮过的带壳甲壳动物	10	一般贸易	42	湖北省	435344	印度尼西亚
112	印度尼西亚	306	活、鲜、冷、冻、干、盐腌、盐渍、熏制的带壳或去壳甲壳动物；蒸过或用水煮过的带壳甲壳动物	10	一般贸易	44	广东省	31314663	印度尼西亚
112	印度尼西亚	306	活、鲜、冷、冻、干、盐腌、盐渍、熏制的带壳或去壳甲壳动物；蒸过或用水煮过的带壳甲壳动物	10	一般贸易	46	海南省	631153	印度尼西亚
112	印度尼西亚	306	活、鲜、冷、冻、干、盐腌、盐渍、熏制的带壳或去壳甲壳动物；蒸过或用水煮过的带壳甲壳动物	10	一般贸易	51	四川省	21077	印度尼西亚
112	印度尼西亚	306	活、鲜、冷、冻、干、盐腌、盐渍、熏制的带壳或去壳甲壳动物；蒸过或用水煮过的带壳甲壳动物	10	一般贸易	61	陕西省	940908	印度尼西亚
112	印度尼西亚	306	活、鲜、冷、冻、干、盐腌、盐渍、熏制的带壳或去壳甲壳动物；蒸过或用水煮过的带壳甲壳动物	10	一般贸易	65	新疆维吾尔自治区	213191	印度尼西亚
112	印度尼西亚	306	活、鲜、冷、冻、干、盐腌、盐渍、熏制的带壳或去壳甲壳动物；蒸过或用水煮过的带壳甲壳动物	39	其他	37	山东省	17	印度尼西亚
112	印度尼西亚	307	活、鲜、冷、冻、干、盐腌、盐渍、熏制的带壳或去壳软体动物	10	一般贸易	11	北京市	465052	印度尼西亚
112	印度尼西亚	307	活、鲜、冷、冻、干、盐腌、盐渍、熏制的带壳或去壳软体动物	10	一般贸易	12	天津市	895794	印度尼西亚
112	印度尼西亚	307	活、鲜、冷、冻、干、盐腌、盐渍、熏制的带壳或去壳软体动物	10	一般贸易	13	河北省	4431749	印度尼西亚
112	印度尼西亚	307	活、鲜、冷、冻、干、盐腌、盐渍、熏制的带壳或去壳软体动物	10	一般贸易	21	辽宁省	53832	印度尼西亚
112	印度尼西亚	307	活、鲜、冷、冻、干、盐腌、盐渍、熏制的带壳或去壳软体动物	10	一般贸易	31	上海市	1102551	印度尼西亚
112	印度尼西亚	307	活、鲜、冷、冻、干、盐腌、盐渍、熏制的带壳或去壳软体动物	10	一般贸易	32	江苏省	36201594	印度尼西亚
112	印度尼西亚	307	活、鲜、冷、冻、干、盐腌、盐渍、熏制的带壳或去壳软体动物	10	一般贸易	33	浙江省	39907110	印度尼西亚
112	印度尼西亚	307	活、鲜、冷、冻、干、盐腌、盐渍、熏制的带壳或去壳软体动物	10	一般贸易	34	安徽省	200853	印度尼西亚
112	印度尼西亚	307	活、鲜、冷、冻、干、盐腌、盐渍、熏制的带壳或去壳软体动物	10	一般贸易	35	福建省	149716645	印度尼西亚
112	印度尼西亚	307	活、鲜、冷、冻、干、盐腌、盐渍、熏制的带壳或去壳软体动物	10	一般贸易	37	山东省	2572840	印度尼西亚
112	印度尼西亚	307	活、鲜、冷、冻、干、盐腌、盐渍、熏制的带壳或去壳软体动物	10	一般贸易	44	广东省	24622138	印度尼西亚
112	印度尼西亚	307	活、鲜、冷、冻、干、盐腌、盐渍、熏制的带壳或去壳软体动物	10	一般贸易	45	广西壮族自治区	264237	印度尼西亚
112	印度尼西亚	307	活、鲜、冷、冻、干、盐腌、盐渍、熏制的带壳或去壳软体动物	10	一般贸易	46	海南省	30957	印度尼西亚
112	印度尼西亚	307	活、鲜、冷、冻、干、盐腌、盐渍、熏制的带壳或去壳软体动物	10	一般贸易	51	四川省	178451	印度尼西亚
112	印度尼西亚	307	活、鲜、冷、冻、干、盐腌、盐渍、熏制的带壳或去壳软体动物	10	一般贸易	61	陕西省	877	印度尼西亚
112	印度尼西亚	307	活、鲜、冷、冻、干、盐腌、盐渍、熏制的带壳或去壳软体动物	10	一般贸易	65	新疆维吾尔自治区	3120632	印度尼西亚
112	印度尼西亚	308	不属于甲壳动物及软体动物的水生无脊椎动物，活、鲜、冷、冻、干、盐腌或盐渍、熏制的	10	一般贸易	11	北京市	17132	印度尼西亚
112	印度尼西亚	308	不属于甲壳动物及软体动物的水生无脊椎动物，活、鲜、冷、冻、干、盐腌或盐渍、熏制的	10	一般贸易	12	天津市	524143	印度尼西亚
112	印度尼西亚	308	不属于甲壳动物及软体动物的水生无脊椎动物，活、鲜、冷、冻、干、盐腌或盐渍、熏制的	10	一般贸易	13	河北省	66529	印度尼西亚
112	印度尼西亚	308	不属于甲壳动物及软体动物的水生无脊椎动物，活、鲜、冷、冻、干、盐腌或盐渍、熏制的	10	一般贸易	21	辽宁省	2231499	印度尼西亚
112	印度尼西亚	308	不属于甲壳动物及软体动物的水生无脊椎动物，活、鲜、冷、冻、干、盐腌或盐渍、熏制的	10	一般贸易	31	上海市	1594257	印度尼西亚
112	印度尼西亚	308	不属于甲壳动物及软体动物的水生无脊椎动物，活、鲜、冷、冻、干、盐腌或盐渍、熏制的	10	一般贸易	33	浙江省	333501	印度尼西亚
112	印度尼西亚	308	不属于甲壳动物及软体动物的水生无脊椎动物，活、鲜、冷、冻、干、盐腌或盐渍、熏制的	10	一般贸易	35	福建省	293925	印度尼西亚
112	印度尼西亚	308	不属于甲壳动物及软体动物的水生无脊椎动物，活、鲜、冷、冻、干、盐腌或盐渍、熏制的	10	一般贸易	37	山东省	2967946	印度尼西亚
112	印度尼西亚	308	不属于甲壳动物及软体动物的水生无脊椎动物，活、鲜、冷、冻、干、盐腌或盐渍、熏制的	10	一般贸易	42	湖北省	1512	印度尼西亚
112	印度尼西亚	308	不属于甲壳动物及软体动物的水生无脊椎动物，活、鲜、冷、冻、干、盐腌或盐渍、熏制的	10	一般贸易	44	广东省	1062009	印度尼西亚
112	印度尼西亚	308	不属于甲壳动物及软体动物的水生无脊椎动物，活、鲜、冷、冻、干、盐腌或盐渍、熏制的	10	一般贸易	46	海南省	27999	印度尼西亚
112	印度尼西亚	308	不属于甲壳动物及软体动物的水生无脊椎动物，活、鲜、冷、冻、干、盐腌或盐渍、熏制的	10	一般贸易	52	贵州省	349623	印度尼西亚
112	印度尼西亚	308	不属于甲壳动物及软体动物的水生无脊椎动物，活、鲜、冷、冻、干、盐腌或盐渍、熏制的	10	一般贸易	61	陕西省	262530	印度尼西亚
112	印度尼西亚	1604	制作或保藏的鱼；鲟鱼子酱及鱼卵制的鲟鱼子酱代用品	10	一般贸易	35	福建省	14978	印度尼西亚
112	印度尼西亚	1605	制作或保藏的甲壳动物、软体动物及其他水生无脊椎动物	10	一般贸易	11	北京市	721867	印度尼西亚
112	印度尼西亚	1605	制作或保藏的甲壳动物、软体动物及其他水生无脊椎动物	10	一般贸易	12	天津市	448115	印度尼西亚
112	印度尼西亚	1605	制作或保藏的甲壳动物、软体动物及其他水生无脊椎动物	10	一般贸易	21	辽宁省	39600	印度尼西亚
112	印度尼西亚	1605	制作或保藏的甲壳动物、软体动物及其他水生无脊椎动物	10	一般贸易	31	上海市	133458	印度尼西亚
112	印度尼西亚	1605	制作或保藏的甲壳动物、软体动物及其他水生无脊椎动物	10	一般贸易	32	江苏省	84884	印度尼西亚
112	印度尼西亚	1605	制作或保藏的甲壳动物、软体动物及其他水生无脊椎动物	10	一般贸易	34	安徽省	238	印度尼西亚
112	印度尼西亚	1605	制作或保藏的甲壳动物、软体动物及其他水生无脊椎动物	10	一般贸易	35	福建省	802460	印度尼西亚
112	印度尼西亚	1605	制作或保藏的甲壳动物、软体动物及其他水生无脊椎动物	10	一般贸易	37	山东省	280560	印度尼西亚
112	印度尼西亚	1605	制作或保藏的甲壳动物、软体动物及其他水生无脊椎动物	10	一般贸易	44	广东省	6760435	印度尼西亚
112	印度尼西亚	1605	制作或保藏的甲壳动物、软体动物及其他水生无脊椎动物	10	一般贸易	46	海南省	412486	印度尼西亚
112	印度尼西亚	1605	制作或保藏的甲壳动物、软体动物及其他水生无脊椎动物	10	一般贸易	65	新疆维吾尔自治区	8104	印度尼西亚
112	印度尼西亚	1605	制作或保藏的甲壳动物、软体动物及其他水生无脊椎动物	39	其他	31	上海市	636	印度尼西亚
112	印度尼西亚	1605	制作或保藏的甲壳动物、软体动物及其他水生无脊椎动物	39	其他	37	山东省	20	印度尼西亚
112	印度尼西亚	1605	制作或保藏的甲壳动物、软体动物及其他水生无脊椎动物	39	其他	46	海南省	19	印度尼西亚
112	印度尼西亚	121221	适合供人食用的海草及其他藻类	10	一般贸易	11	北京市	4361001	印度尼西亚
112	印度尼西亚	121221	适合供人食用的海草及其他藻类	10	一般贸易	31	上海市	56371	印度尼西亚
112	印度尼西亚	121221	适合供人食用的海草及其他藻类	10	一般贸易	32	江苏省	1155002	印度尼西亚
112	印度尼西亚	121221	适合供人食用的海草及其他藻类	10	一般贸易	33	浙江省	10550260	印度尼西亚
112	印度尼西亚	121221	适合供人食用的海草及其他藻类	10	一般贸易	35	福建省	27685605	印度尼西亚
112	印度尼西亚	121221	适合供人食用的海草及其他藻类	10	一般贸易	37	山东省	5977260	印度尼西亚
112	印度尼西亚	121221	适合供人食用的海草及其他藻类	10	一般贸易	41	河南省	244734	印度尼西亚
112	印度尼西亚	121221	适合供人食用的海草及其他藻类	10	一般贸易	44	广东省	1736742	印度尼西亚
112	印度尼西亚	121221	适合供人食用的海草及其他藻类	10	一般贸易	45	广西壮族自治区	8581393	印度尼西亚
112	印度尼西亚	121221	适合供人食用的海草及其他藻类	10	一般贸易	46	海南省	600850	印度尼西亚
112	印度尼西亚	121221	适合供人食用的海草及其他藻类	10	一般贸易	64	宁夏回族自治区	15300	印度尼西亚
112	印度尼西亚	121221	适合供人食用的海草及其他藻类	10	一般贸易	65	新疆维吾尔自治区	5004841	印度尼西亚
112	印度尼西亚	121221	适合供人食用的海草及其他藻类	33	保税监管场所进出境货物	35	福建省	63021	印度尼西亚
112	印度尼西亚	121229	不适合供人食用的海草及其他藻类	10	一般贸易	11	北京市	857243	印度尼西亚
112	印度尼西亚	121229	不适合供人食用的海草及其他藻类	10	一般贸易	12	天津市	142843	印度尼西亚
112	印度尼西亚	121229	不适合供人食用的海草及其他藻类	10	一般贸易	13	河北省	1061467	印度尼西亚
112	印度尼西亚	121229	不适合供人食用的海草及其他藻类	10	一般贸易	31	上海市	32630	印度尼西亚
112	印度尼西亚	121229	不适合供人食用的海草及其他藻类	10	一般贸易	33	浙江省	6500	印度尼西亚
112	印度尼西亚	121229	不适合供人食用的海草及其他藻类	10	一般贸易	35	福建省	96505	印度尼西亚
112	印度尼西亚	121229	不适合供人食用的海草及其他藻类	10	一般贸易	37	山东省	2428992	印度尼西亚
112	印度尼西亚	121229	不适合供人食用的海草及其他藻类	10	一般贸易	44	广东省	284431	印度尼西亚
112	印度尼西亚	301	活鱼	10	一般贸易	11	北京市	23630	印度尼西亚
112	印度尼西亚	301	活鱼	10	一般贸易	12	天津市	50636	印度尼西亚
112	印度尼西亚	301	活鱼	10	一般贸易	13	河北省	86199	印度尼西亚
112	印度尼西亚	301	活鱼	10	一般贸易	21	辽宁省	24532	印度尼西亚
112	印度尼西亚	301	活鱼	10	一般贸易	31	上海市	173804	印度尼西亚
112	印度尼西亚	301	活鱼	10	一般贸易	33	浙江省	60230	印度尼西亚
112	印度尼西亚	301	活鱼	10	一般贸易	35	福建省	863908	印度尼西亚
112	印度尼西亚	301	活鱼	10	一般贸易	42	湖北省	144224	印度尼西亚
112	印度尼西亚	301	活鱼	10	一般贸易	44	广东省	7434408	印度尼西亚
112	印度尼西亚	301	活鱼	10	一般贸易	61	陕西省	117534	印度尼西亚
112	印度尼西亚	302	鲜、冷鱼，但品目03.04的鱼片及其他鱼肉除外	10	一般贸易	11	北京市	313508	印度尼西亚
112	印度尼西亚	302	鲜、冷鱼，但品目03.04的鱼片及其他鱼肉除外	10	一般贸易	31	上海市	85263	印度尼西亚
112	印度尼西亚	302	鲜、冷鱼，但品目03.04的鱼片及其他鱼肉除外	10	一般贸易	35	福建省	1267677	印度尼西亚
112	印度尼西亚	302	鲜、冷鱼，但品目03.04的鱼片及其他鱼肉除外	10	一般贸易	43	湖南省	24531	印度尼西亚
112	印度尼西亚	302	鲜、冷鱼，但品目03.04的鱼片及其他鱼肉除外	10	一般贸易	44	广东省	1721368	印度尼西亚
112	印度尼西亚	303	冻鱼，但品目03.04的鱼片及其他鱼肉除外	10	一般贸易	11	北京市	5161734	印度尼西亚
112	印度尼西亚	303	冻鱼，但品目03.04的鱼片及其他鱼肉除外	10	一般贸易	12	天津市	3289903	印度尼西亚
112	印度尼西亚	303	冻鱼，但品目03.04的鱼片及其他鱼肉除外	10	一般贸易	13	河北省	548978	印度尼西亚
112	印度尼西亚	303	冻鱼，但品目03.04的鱼片及其他鱼肉除外	10	一般贸易	21	辽宁省	260471	印度尼西亚
112	印度尼西亚	303	冻鱼，但品目03.04的鱼片及其他鱼肉除外	10	一般贸易	23	黑龙江省	44518	印度尼西亚
112	印度尼西亚	303	冻鱼，但品目03.04的鱼片及其他鱼肉除外	10	一般贸易	31	上海市	131920	印度尼西亚
112	印度尼西亚	303	冻鱼，但品目03.04的鱼片及其他鱼肉除外	10	一般贸易	32	江苏省	8901218	印度尼西亚
112	印度尼西亚	303	冻鱼，但品目03.04的鱼片及其他鱼肉除外	10	一般贸易	33	浙江省	3153596	印度尼西亚
112	印度尼西亚	303	冻鱼，但品目03.04的鱼片及其他鱼肉除外	10	一般贸易	34	安徽省	385716	印度尼西亚
112	印度尼西亚	303	冻鱼，但品目03.04的鱼片及其他鱼肉除外	10	一般贸易	35	福建省	40591035	印度尼西亚
112	印度尼西亚	303	冻鱼，但品目03.04的鱼片及其他鱼肉除外	10	一般贸易	37	山东省	2981384	印度尼西亚
112	印度尼西亚	303	冻鱼，但品目03.04的鱼片及其他鱼肉除外	10	一般贸易	42	湖北省	42718	印度尼西亚
112	印度尼西亚	303	冻鱼，但品目03.04的鱼片及其他鱼肉除外	10	一般贸易	43	湖南省	152760	印度尼西亚
112	印度尼西亚	303	冻鱼，但品目03.04的鱼片及其他鱼肉除外	10	一般贸易	44	广东省	11696344	印度尼西亚
112	印度尼西亚	303	冻鱼，但品目03.04的鱼片及其他鱼肉除外	10	一般贸易	46	海南省	501178	印度尼西亚
112	印度尼西亚	303	冻鱼，但品目03.04的鱼片及其他鱼肉除外	10	一般贸易	51	四川省	475865	印度尼西亚
112	印度尼西亚	303	冻鱼，但品目03.04的鱼片及其他鱼肉除外	10	一般贸易	65	新疆维吾尔自治区	434767	印度尼西亚
112	印度尼西亚	303	冻鱼，但品目03.04的鱼片及其他鱼肉除外	15	进料加工贸易	21	辽宁省	330117	印度尼西亚
112	印度尼西亚	303	冻鱼，但品目03.04的鱼片及其他鱼肉除外	15	进料加工贸易	37	山东省	95285	印度尼西亚
112	印度尼西亚	303	冻鱼，但品目03.04的鱼片及其他鱼肉除外	39	其他	37	山东省	53973	印度尼西亚
112	印度尼西亚	304	鲜、冷、冻鱼片及其他鱼肉（不论是否绞碎）	10	一般贸易	31	上海市	70611	印度尼西亚
112	印度尼西亚	304	鲜、冷、冻鱼片及其他鱼肉（不论是否绞碎）	10	一般贸易	32	江苏省	81995	印度尼西亚
112	印度尼西亚	304	鲜、冷、冻鱼片及其他鱼肉（不论是否绞碎）	10	一般贸易	33	浙江省	213750	印度尼西亚
112	印度尼西亚	304	鲜、冷、冻鱼片及其他鱼肉（不论是否绞碎）	10	一般贸易	35	福建省	2159902	印度尼西亚
112	印度尼西亚	304	鲜、冷、冻鱼片及其他鱼肉（不论是否绞碎）	10	一般贸易	37	山东省	139929	印度尼西亚
112	印度尼西亚	304	鲜、冷、冻鱼片及其他鱼肉（不论是否绞碎）	10	一般贸易	44	广东省	139796	印度尼西亚
112	印度尼西亚	304	鲜、冷、冻鱼片及其他鱼肉（不论是否绞碎）	10	一般贸易	45	广西壮族自治区	812272	印度尼西亚
112	印度尼西亚	304	鲜、冷、冻鱼片及其他鱼肉（不论是否绞碎）	10	一般贸易	51	四川省	81246	印度尼西亚
112	印度尼西亚	304	鲜、冷、冻鱼片及其他鱼肉（不论是否绞碎）	15	进料加工贸易	21	辽宁省	372769	印度尼西亚
112	印度尼西亚	304	鲜、冷、冻鱼片及其他鱼肉（不论是否绞碎）	39	其他	31	上海市	5	印度尼西亚
112	印度尼西亚	305	干、盐腌或盐渍的鱼； 熏鱼，不论在熏制前或熏制过程中是否烹煮	10	一般贸易	12	天津市	425693	印度尼西亚
112	印度尼西亚	305	干、盐腌或盐渍的鱼； 熏鱼，不论在熏制前或熏制过程中是否烹煮	10	一般贸易	21	辽宁省	460818	印度尼西亚
112	印度尼西亚	305	干、盐腌或盐渍的鱼； 熏鱼，不论在熏制前或熏制过程中是否烹煮	10	一般贸易	35	福建省	4988627	印度尼西亚
112	印度尼西亚	305	干、盐腌或盐渍的鱼； 熏鱼，不论在熏制前或熏制过程中是否烹煮	10	一般贸易	37	山东省	319043	印度尼西亚
112	印度尼西亚	305	干、盐腌或盐渍的鱼； 熏鱼，不论在熏制前或熏制过程中是否烹煮	10	一般贸易	44	广东省	937921	印度尼西亚
112	印度尼西亚	305	干、盐腌或盐渍的鱼； 熏鱼，不论在熏制前或熏制过程中是否烹煮	10	一般贸易	46	海南省	13080	印度尼西亚
112	印度尼西亚	305	干、盐腌或盐渍的鱼； 熏鱼，不论在熏制前或熏制过程中是否烹煮	10	一般贸易	50	重庆市	274244	印度尼西亚
112	印度尼西亚	306	活、鲜、冷、冻、干、盐腌、盐渍、熏制的带壳或去壳甲壳动物；蒸过或用水煮过的带壳甲壳动物	10	一般贸易	11	北京市	481326	印度尼西亚
112	印度尼西亚	306	活、鲜、冷、冻、干、盐腌、盐渍、熏制的带壳或去壳甲壳动物；蒸过或用水煮过的带壳甲壳动物	10	一般贸易	12	天津市	4238613	印度尼西亚
112	印度尼西亚	306	活、鲜、冷、冻、干、盐腌、盐渍、熏制的带壳或去壳甲壳动物；蒸过或用水煮过的带壳甲壳动物	10	一般贸易	13	河北省	4099	印度尼西亚
112	印度尼西亚	306	活、鲜、冷、冻、干、盐腌、盐渍、熏制的带壳或去壳甲壳动物；蒸过或用水煮过的带壳甲壳动物	10	一般贸易	21	辽宁省	971290	印度尼西亚
112	印度尼西亚	306	活、鲜、冷、冻、干、盐腌、盐渍、熏制的带壳或去壳甲壳动物；蒸过或用水煮过的带壳甲壳动物	10	一般贸易	31	上海市	21123518	印度尼西亚
112	印度尼西亚	306	活、鲜、冷、冻、干、盐腌、盐渍、熏制的带壳或去壳甲壳动物；蒸过或用水煮过的带壳甲壳动物	10	一般贸易	32	江苏省	757757	印度尼西亚
112	印度尼西亚	306	活、鲜、冷、冻、干、盐腌、盐渍、熏制的带壳或去壳甲壳动物；蒸过或用水煮过的带壳甲壳动物	10	一般贸易	33	浙江省	475961	印度尼西亚
112	印度尼西亚	306	活、鲜、冷、冻、干、盐腌、盐渍、熏制的带壳或去壳甲壳动物；蒸过或用水煮过的带壳甲壳动物	10	一般贸易	35	福建省	17374965	印度尼西亚
112	印度尼西亚	306	活、鲜、冷、冻、干、盐腌、盐渍、熏制的带壳或去壳甲壳动物；蒸过或用水煮过的带壳甲壳动物	10	一般贸易	37	山东省	1316316	印度尼西亚
112	印度尼西亚	306	活、鲜、冷、冻、干、盐腌、盐渍、熏制的带壳或去壳甲壳动物；蒸过或用水煮过的带壳甲壳动物	10	一般贸易	42	湖北省	7729	印度尼西亚
112	印度尼西亚	306	活、鲜、冷、冻、干、盐腌、盐渍、熏制的带壳或去壳甲壳动物；蒸过或用水煮过的带壳甲壳动物	10	一般贸易	43	湖南省	415492	印度尼西亚
112	印度尼西亚	306	活、鲜、冷、冻、干、盐腌、盐渍、熏制的带壳或去壳甲壳动物；蒸过或用水煮过的带壳甲壳动物	10	一般贸易	44	广东省	12680833	印度尼西亚
112	印度尼西亚	306	活、鲜、冷、冻、干、盐腌、盐渍、熏制的带壳或去壳甲壳动物；蒸过或用水煮过的带壳甲壳动物	10	一般贸易	46	海南省	114380	印度尼西亚
112	印度尼西亚	306	活、鲜、冷、冻、干、盐腌、盐渍、熏制的带壳或去壳甲壳动物；蒸过或用水煮过的带壳甲壳动物	10	一般贸易	61	陕西省	92564	印度尼西亚
112	印度尼西亚	307	活、鲜、冷、冻、干、盐腌、盐渍、熏制的带壳或去壳软体动物	10	一般贸易	11	北京市	19727079	印度尼西亚
112	印度尼西亚	307	活、鲜、冷、冻、干、盐腌、盐渍、熏制的带壳或去壳软体动物	10	一般贸易	12	天津市	4082092	印度尼西亚
112	印度尼西亚	307	活、鲜、冷、冻、干、盐腌、盐渍、熏制的带壳或去壳软体动物	10	一般贸易	13	河北省	1553927	印度尼西亚
112	印度尼西亚	307	活、鲜、冷、冻、干、盐腌、盐渍、熏制的带壳或去壳软体动物	10	一般贸易	31	上海市	1475011	印度尼西亚
112	印度尼西亚	307	活、鲜、冷、冻、干、盐腌、盐渍、熏制的带壳或去壳软体动物	10	一般贸易	32	江苏省	6068904	印度尼西亚
112	印度尼西亚	307	活、鲜、冷、冻、干、盐腌、盐渍、熏制的带壳或去壳软体动物	10	一般贸易	33	浙江省	42577867	印度尼西亚
112	印度尼西亚	307	活、鲜、冷、冻、干、盐腌、盐渍、熏制的带壳或去壳软体动物	10	一般贸易	34	安徽省	928570	印度尼西亚
112	印度尼西亚	307	活、鲜、冷、冻、干、盐腌、盐渍、熏制的带壳或去壳软体动物	10	一般贸易	35	福建省	90464035	印度尼西亚
112	印度尼西亚	307	活、鲜、冷、冻、干、盐腌、盐渍、熏制的带壳或去壳软体动物	10	一般贸易	37	山东省	1345612	印度尼西亚
112	印度尼西亚	307	活、鲜、冷、冻、干、盐腌、盐渍、熏制的带壳或去壳软体动物	10	一般贸易	44	广东省	16335746	印度尼西亚
112	印度尼西亚	307	活、鲜、冷、冻、干、盐腌、盐渍、熏制的带壳或去壳软体动物	10	一般贸易	46	海南省	72566	印度尼西亚
112	印度尼西亚	307	活、鲜、冷、冻、干、盐腌、盐渍、熏制的带壳或去壳软体动物	10	一般贸易	51	四川省	522075	印度尼西亚
112	印度尼西亚	307	活、鲜、冷、冻、干、盐腌、盐渍、熏制的带壳或去壳软体动物	10	一般贸易	61	陕西省	320	印度尼西亚
112	印度尼西亚	307	活、鲜、冷、冻、干、盐腌、盐渍、熏制的带壳或去壳软体动物	10	一般贸易	65	新疆维吾尔自治区	1133311	印度尼西亚
112	印度尼西亚	307	活、鲜、冷、冻、干、盐腌、盐渍、熏制的带壳或去壳软体动物	14	来料加工贸易	44	广东省	146721	印度尼西亚
112	印度尼西亚	308	不属于甲壳动物及软体动物的水生无脊椎动物，活、鲜、冷、冻、干、盐腌或盐渍、熏制的	10	一般贸易	12	天津市	43349	印度尼西亚
112	印度尼西亚	308	不属于甲壳动物及软体动物的水生无脊椎动物，活、鲜、冷、冻、干、盐腌或盐渍、熏制的	10	一般贸易	13	河北省	91887	印度尼西亚
112	印度尼西亚	308	不属于甲壳动物及软体动物的水生无脊椎动物，活、鲜、冷、冻、干、盐腌或盐渍、熏制的	10	一般贸易	21	辽宁省	564090	印度尼西亚
112	印度尼西亚	308	不属于甲壳动物及软体动物的水生无脊椎动物，活、鲜、冷、冻、干、盐腌或盐渍、熏制的	10	一般贸易	31	上海市	1328228	印度尼西亚
112	印度尼西亚	308	不属于甲壳动物及软体动物的水生无脊椎动物，活、鲜、冷、冻、干、盐腌或盐渍、熏制的	10	一般贸易	33	浙江省	325766	印度尼西亚
112	印度尼西亚	308	不属于甲壳动物及软体动物的水生无脊椎动物，活、鲜、冷、冻、干、盐腌或盐渍、熏制的	10	一般贸易	35	福建省	97438	印度尼西亚
112	印度尼西亚	308	不属于甲壳动物及软体动物的水生无脊椎动物，活、鲜、冷、冻、干、盐腌或盐渍、熏制的	10	一般贸易	37	山东省	1697565	印度尼西亚
112	印度尼西亚	308	不属于甲壳动物及软体动物的水生无脊椎动物，活、鲜、冷、冻、干、盐腌或盐渍、熏制的	10	一般贸易	42	湖北省	2474	印度尼西亚
112	印度尼西亚	308	不属于甲壳动物及软体动物的水生无脊椎动物，活、鲜、冷、冻、干、盐腌或盐渍、熏制的	10	一般贸易	44	广东省	515513	印度尼西亚
112	印度尼西亚	308	不属于甲壳动物及软体动物的水生无脊椎动物，活、鲜、冷、冻、干、盐腌或盐渍、熏制的	10	一般贸易	46	海南省	44407	印度尼西亚
112	印度尼西亚	308	不属于甲壳动物及软体动物的水生无脊椎动物，活、鲜、冷、冻、干、盐腌或盐渍、熏制的	10	一般贸易	61	陕西省	195211	印度尼西亚
112	印度尼西亚	1604	制作或保藏的鱼；鲟鱼子酱及鱼卵制的鲟鱼子酱代用品	10	一般贸易	31	上海市	590	印度尼西亚
112	印度尼西亚	1604	制作或保藏的鱼；鲟鱼子酱及鱼卵制的鲟鱼子酱代用品	10	一般贸易	33	浙江省	362263	印度尼西亚
112	印度尼西亚	1604	制作或保藏的鱼；鲟鱼子酱及鱼卵制的鲟鱼子酱代用品	10	一般贸易	35	福建省	210965	印度尼西亚
112	印度尼西亚	1604	制作或保藏的鱼；鲟鱼子酱及鱼卵制的鲟鱼子酱代用品	10	一般贸易	37	山东省	116097	印度尼西亚
112	印度尼西亚	1605	制作或保藏的甲壳动物、软体动物及其他水生无脊椎动物	10	一般贸易	12	天津市	169212	印度尼西亚
112	印度尼西亚	1605	制作或保藏的甲壳动物、软体动物及其他水生无脊椎动物	10	一般贸易	21	辽宁省	2040	印度尼西亚
112	印度尼西亚	1605	制作或保藏的甲壳动物、软体动物及其他水生无脊椎动物	10	一般贸易	31	上海市	138577	印度尼西亚
112	印度尼西亚	1605	制作或保藏的甲壳动物、软体动物及其他水生无脊椎动物	10	一般贸易	33	浙江省	32096	印度尼西亚
112	印度尼西亚	1605	制作或保藏的甲壳动物、软体动物及其他水生无脊椎动物	10	一般贸易	35	福建省	213223	印度尼西亚
112	印度尼西亚	1605	制作或保藏的甲壳动物、软体动物及其他水生无脊椎动物	10	一般贸易	37	山东省	95200	印度尼西亚
112	印度尼西亚	1605	制作或保藏的甲壳动物、软体动物及其他水生无脊椎动物	10	一般贸易	44	广东省	2697125	印度尼西亚
112	印度尼西亚	1605	制作或保藏的甲壳动物、软体动物及其他水生无脊椎动物	39	其他	37	山东省	304	印度尼西亚
112	印度尼西亚	121221	适合供人食用的海草及其他藻类	10	一般贸易	11	北京市	9248812	印度尼西亚
112	印度尼西亚	121221	适合供人食用的海草及其他藻类	10	一般贸易	32	江苏省	1714395	印度尼西亚
112	印度尼西亚	121221	适合供人食用的海草及其他藻类	10	一般贸易	33	浙江省	19394969	印度尼西亚
112	印度尼西亚	121221	适合供人食用的海草及其他藻类	10	一般贸易	35	福建省	58861304	印度尼西亚
112	印度尼西亚	121221	适合供人食用的海草及其他藻类	10	一般贸易	37	山东省	4588556	印度尼西亚
112	印度尼西亚	121221	适合供人食用的海草及其他藻类	10	一般贸易	41	河南省	516041	印度尼西亚
112	印度尼西亚	121221	适合供人食用的海草及其他藻类	10	一般贸易	44	广东省	2239682	印度尼西亚
112	印度尼西亚	121221	适合供人食用的海草及其他藻类	10	一般贸易	45	广西壮族自治区	9444921	印度尼西亚
112	印度尼西亚	121221	适合供人食用的海草及其他藻类	10	一般贸易	46	海南省	67870	印度尼西亚
112	印度尼西亚	121221	适合供人食用的海草及其他藻类	10	一般贸易	64	宁夏回族自治区	2674373	印度尼西亚
112	印度尼西亚	121221	适合供人食用的海草及其他藻类	10	一般贸易	65	新疆维吾尔自治区	5180179	印度尼西亚
112	印度尼西亚	121221	适合供人食用的海草及其他藻类	15	进料加工贸易	35	福建省	233700	印度尼西亚
112	印度尼西亚	121229	不适合供人食用的海草及其他藻类	10	一般贸易	11	北京市	416376	印度尼西亚
112	印度尼西亚	121229	不适合供人食用的海草及其他藻类	10	一般贸易	12	天津市	30247	印度尼西亚
112	印度尼西亚	121229	不适合供人食用的海草及其他藻类	10	一般贸易	13	河北省	1099103	印度尼西亚
112	印度尼西亚	121229	不适合供人食用的海草及其他藻类	10	一般贸易	32	江苏省	45353	印度尼西亚
112	印度尼西亚	121229	不适合供人食用的海草及其他藻类	10	一般贸易	33	浙江省	9885	印度尼西亚
112	印度尼西亚	121229	不适合供人食用的海草及其他藻类	10	一般贸易	35	福建省	44310	印度尼西亚
112	印度尼西亚	121229	不适合供人食用的海草及其他藻类	10	一般贸易	37	山东省	2351368	印度尼西亚
112	印度尼西亚	121229	不适合供人食用的海草及其他藻类	10	一般贸易	44	广东省	352762	印度尼西亚
113	伊朗	302	鲜、冷鱼，但品目03.04的鱼片及其他鱼肉除外	10	一般贸易	37	山东省	8024	伊朗	80641360
113	伊朗	302	鲜、冷鱼，但品目03.04的鱼片及其他鱼肉除外	10	一般贸易	44	广东省	4814	伊朗
113	伊朗	303	冻鱼，但品目03.04的鱼片及其他鱼肉除外	10	一般贸易	12	天津市	27522737	伊朗
113	伊朗	303	冻鱼，但品目03.04的鱼片及其他鱼肉除外	10	一般贸易	21	辽宁省	20384	伊朗
113	伊朗	303	冻鱼，但品目03.04的鱼片及其他鱼肉除外	10	一般贸易	31	上海市	488482	伊朗
113	伊朗	303	冻鱼，但品目03.04的鱼片及其他鱼肉除外	10	一般贸易	32	江苏省	1405396	伊朗
113	伊朗	303	冻鱼，但品目03.04的鱼片及其他鱼肉除外	10	一般贸易	33	浙江省	1858341	伊朗
113	伊朗	303	冻鱼，但品目03.04的鱼片及其他鱼肉除外	10	一般贸易	34	安徽省	4065334	伊朗
113	伊朗	303	冻鱼，但品目03.04的鱼片及其他鱼肉除外	10	一般贸易	35	福建省	10911786	伊朗
113	伊朗	303	冻鱼，但品目03.04的鱼片及其他鱼肉除外	10	一般贸易	37	山东省	7124781	伊朗
113	伊朗	303	冻鱼，但品目03.04的鱼片及其他鱼肉除外	10	一般贸易	41	河南省	45217	伊朗
113	伊朗	303	冻鱼，但品目03.04的鱼片及其他鱼肉除外	10	一般贸易	43	湖南省	577415	伊朗
113	伊朗	303	冻鱼，但品目03.04的鱼片及其他鱼肉除外	10	一般贸易	44	广东省	2500557	伊朗
113	伊朗	303	冻鱼，但品目03.04的鱼片及其他鱼肉除外	10	一般贸易	51	四川省	444230	伊朗
113	伊朗	307	活、鲜、冷、冻、干、盐腌、盐渍、熏制的带壳或去壳软体动物	10	一般贸易	33	浙江省	349516	伊朗
113	伊朗	307	活、鲜、冷、冻、干、盐腌、盐渍、熏制的带壳或去壳软体动物	10	一般贸易	35	福建省	232072	伊朗
113	伊朗	303	冻鱼，但品目03.04的鱼片及其他鱼肉除外	10	一般贸易	12	天津市	14029460	伊朗
113	伊朗	303	冻鱼，但品目03.04的鱼片及其他鱼肉除外	10	一般贸易	31	上海市	1596339	伊朗
113	伊朗	303	冻鱼，但品目03.04的鱼片及其他鱼肉除外	10	一般贸易	32	江苏省	211686	伊朗
113	伊朗	303	冻鱼，但品目03.04的鱼片及其他鱼肉除外	10	一般贸易	33	浙江省	543606	伊朗
113	伊朗	303	冻鱼，但品目03.04的鱼片及其他鱼肉除外	10	一般贸易	34	安徽省	907099	伊朗
113	伊朗	303	冻鱼，但品目03.04的鱼片及其他鱼肉除外	10	一般贸易	35	福建省	2471930	伊朗
113	伊朗	303	冻鱼，但品目03.04的鱼片及其他鱼肉除外	10	一般贸易	37	山东省	2742242	伊朗
113	伊朗	303	冻鱼，但品目03.04的鱼片及其他鱼肉除外	10	一般贸易	44	广东省	579912	伊朗
116	日本	301	活鱼	10	一般贸易	44	广东省	331957	日本	332106
116	日本	121229	不适合供人食用的海草及其他藻类	39	其他	33	浙江省	149	日本
122	马来西亚	301	活鱼	10	一般贸易	12	天津市	26115	马来西亚	275489385
122	马来西亚	301	活鱼	10	一般贸易	31	上海市	26910	马来西亚
122	马来西亚	301	活鱼	10	一般贸易	35	福建省	336236	马来西亚
122	马来西亚	301	活鱼	10	一般贸易	44	广东省	6369899	马来西亚
122	马来西亚	303	冻鱼，但品目03.04的鱼片及其他鱼肉除外	10	一般贸易	12	天津市	2685406	马来西亚
122	马来西亚	303	冻鱼，但品目03.04的鱼片及其他鱼肉除外	10	一般贸易	13	河北省	231543	马来西亚
122	马来西亚	303	冻鱼，但品目03.04的鱼片及其他鱼肉除外	10	一般贸易	32	江苏省	2779982	马来西亚
122	马来西亚	303	冻鱼，但品目03.04的鱼片及其他鱼肉除外	10	一般贸易	33	浙江省	3083092	马来西亚
122	马来西亚	303	冻鱼，但品目03.04的鱼片及其他鱼肉除外	10	一般贸易	34	安徽省	194902	马来西亚
122	马来西亚	303	冻鱼，但品目03.04的鱼片及其他鱼肉除外	10	一般贸易	35	福建省	11473745	马来西亚
122	马来西亚	303	冻鱼，但品目03.04的鱼片及其他鱼肉除外	10	一般贸易	37	山东省	5126895	马来西亚
122	马来西亚	303	冻鱼，但品目03.04的鱼片及其他鱼肉除外	10	一般贸易	42	湖北省	111088	马来西亚
122	马来西亚	303	冻鱼，但品目03.04的鱼片及其他鱼肉除外	10	一般贸易	44	广东省	4373434	马来西亚
122	马来西亚	303	冻鱼，但品目03.04的鱼片及其他鱼肉除外	10	一般贸易	45	广西壮族自治区	61914	马来西亚
122	马来西亚	303	冻鱼，但品目03.04的鱼片及其他鱼肉除外	10	一般贸易	46	海南省	125317	马来西亚
122	马来西亚	303	冻鱼，但品目03.04的鱼片及其他鱼肉除外	10	一般贸易	52	贵州省	1473097	马来西亚
122	马来西亚	303	冻鱼，但品目03.04的鱼片及其他鱼肉除外	10	一般贸易	53	云南省	63610	马来西亚
122	马来西亚	303	冻鱼，但品目03.04的鱼片及其他鱼肉除外	33	保税监管场所进出境货物	33	浙江省	182336	马来西亚
122	马来西亚	303	冻鱼，但品目03.04的鱼片及其他鱼肉除外	34	海关特殊监管区域物流货物	33	浙江省	581333	马来西亚
122	马来西亚	303	冻鱼，但品目03.04的鱼片及其他鱼肉除外	34	海关特殊监管区域物流货物	35	福建省	37372	马来西亚
122	马来西亚	303	冻鱼，但品目03.04的鱼片及其他鱼肉除外	39	其他	37	山东省	61020	马来西亚
122	马来西亚	304	鲜、冷、冻鱼片及其他鱼肉（不论是否绞碎）	10	一般贸易	35	福建省	265796	马来西亚
122	马来西亚	304	鲜、冷、冻鱼片及其他鱼肉（不论是否绞碎）	10	一般贸易	44	广东省	430804	马来西亚
122	马来西亚	306	活、鲜、冷、冻、干、盐腌、盐渍、熏制的带壳或去壳甲壳动物；蒸过或用水煮过的带壳甲壳动物	10	一般贸易	11	北京市	1905410	马来西亚
122	马来西亚	306	活、鲜、冷、冻、干、盐腌、盐渍、熏制的带壳或去壳甲壳动物；蒸过或用水煮过的带壳甲壳动物	10	一般贸易	12	天津市	1191110	马来西亚
122	马来西亚	306	活、鲜、冷、冻、干、盐腌、盐渍、熏制的带壳或去壳甲壳动物；蒸过或用水煮过的带壳甲壳动物	10	一般贸易	21	辽宁省	133299	马来西亚
122	马来西亚	306	活、鲜、冷、冻、干、盐腌、盐渍、熏制的带壳或去壳甲壳动物；蒸过或用水煮过的带壳甲壳动物	10	一般贸易	31	上海市	5233664	马来西亚
122	马来西亚	306	活、鲜、冷、冻、干、盐腌、盐渍、熏制的带壳或去壳甲壳动物；蒸过或用水煮过的带壳甲壳动物	10	一般贸易	32	江苏省	1460690	马来西亚
122	马来西亚	306	活、鲜、冷、冻、干、盐腌、盐渍、熏制的带壳或去壳甲壳动物；蒸过或用水煮过的带壳甲壳动物	10	一般贸易	33	浙江省	3620486	马来西亚
122	马来西亚	306	活、鲜、冷、冻、干、盐腌、盐渍、熏制的带壳或去壳甲壳动物；蒸过或用水煮过的带壳甲壳动物	10	一般贸易	35	福建省	3340909	马来西亚
122	马来西亚	306	活、鲜、冷、冻、干、盐腌、盐渍、熏制的带壳或去壳甲壳动物；蒸过或用水煮过的带壳甲壳动物	10	一般贸易	37	山东省	1968622	马来西亚
122	马来西亚	306	活、鲜、冷、冻、干、盐腌、盐渍、熏制的带壳或去壳甲壳动物；蒸过或用水煮过的带壳甲壳动物	10	一般贸易	44	广东省	24505930	马来西亚
122	马来西亚	306	活、鲜、冷、冻、干、盐腌、盐渍、熏制的带壳或去壳甲壳动物；蒸过或用水煮过的带壳甲壳动物	10	一般贸易	45	广西壮族自治区	416	马来西亚
122	马来西亚	306	活、鲜、冷、冻、干、盐腌、盐渍、熏制的带壳或去壳甲壳动物；蒸过或用水煮过的带壳甲壳动物	10	一般贸易	50	重庆市	643518	马来西亚
122	马来西亚	306	活、鲜、冷、冻、干、盐腌、盐渍、熏制的带壳或去壳甲壳动物；蒸过或用水煮过的带壳甲壳动物	10	一般贸易	61	陕西省	1043958	马来西亚
122	马来西亚	306	活、鲜、冷、冻、干、盐腌、盐渍、熏制的带壳或去壳甲壳动物；蒸过或用水煮过的带壳甲壳动物	34	海关特殊监管区域物流货物	31	上海市	200971	马来西亚
122	马来西亚	306	活、鲜、冷、冻、干、盐腌、盐渍、熏制的带壳或去壳甲壳动物；蒸过或用水煮过的带壳甲壳动物	34	海关特殊监管区域物流货物	44	广东省	31218	马来西亚
122	马来西亚	307	活、鲜、冷、冻、干、盐腌、盐渍、熏制的带壳或去壳软体动物	10	一般贸易	11	北京市	232131	马来西亚
122	马来西亚	307	活、鲜、冷、冻、干、盐腌、盐渍、熏制的带壳或去壳软体动物	10	一般贸易	12	天津市	899187	马来西亚
122	马来西亚	307	活、鲜、冷、冻、干、盐腌、盐渍、熏制的带壳或去壳软体动物	10	一般贸易	13	河北省	153580	马来西亚
122	马来西亚	307	活、鲜、冷、冻、干、盐腌、盐渍、熏制的带壳或去壳软体动物	10	一般贸易	31	上海市	573756	马来西亚
122	马来西亚	307	活、鲜、冷、冻、干、盐腌、盐渍、熏制的带壳或去壳软体动物	10	一般贸易	32	江苏省	4446946	马来西亚
122	马来西亚	307	活、鲜、冷、冻、干、盐腌、盐渍、熏制的带壳或去壳软体动物	10	一般贸易	33	浙江省	3448717	马来西亚
122	马来西亚	307	活、鲜、冷、冻、干、盐腌、盐渍、熏制的带壳或去壳软体动物	10	一般贸易	35	福建省	34978779	马来西亚
122	马来西亚	307	活、鲜、冷、冻、干、盐腌、盐渍、熏制的带壳或去壳软体动物	10	一般贸易	37	山东省	3993365	马来西亚
122	马来西亚	307	活、鲜、冷、冻、干、盐腌、盐渍、熏制的带壳或去壳软体动物	10	一般贸易	42	湖北省	31595	马来西亚
122	马来西亚	307	活、鲜、冷、冻、干、盐腌、盐渍、熏制的带壳或去壳软体动物	10	一般贸易	44	广东省	11555765	马来西亚
122	马来西亚	307	活、鲜、冷、冻、干、盐腌、盐渍、熏制的带壳或去壳软体动物	10	一般贸易	45	广西壮族自治区	3310	马来西亚
122	马来西亚	307	活、鲜、冷、冻、干、盐腌、盐渍、熏制的带壳或去壳软体动物	34	海关特殊监管区域物流货物	35	福建省	100362	马来西亚
122	马来西亚	308	不属于甲壳动物及软体动物的水生无脊椎动物，活、鲜、冷、冻、干、盐腌或盐渍、熏制的	10	一般贸易	12	天津市	109124	马来西亚
122	马来西亚	308	不属于甲壳动物及软体动物的水生无脊椎动物，活、鲜、冷、冻、干、盐腌或盐渍、熏制的	10	一般贸易	21	辽宁省	524550	马来西亚
122	马来西亚	308	不属于甲壳动物及软体动物的水生无脊椎动物，活、鲜、冷、冻、干、盐腌或盐渍、熏制的	10	一般贸易	33	浙江省	10752	马来西亚
122	马来西亚	308	不属于甲壳动物及软体动物的水生无脊椎动物，活、鲜、冷、冻、干、盐腌或盐渍、熏制的	10	一般贸易	35	福建省	233253	马来西亚
122	马来西亚	308	不属于甲壳动物及软体动物的水生无脊椎动物，活、鲜、冷、冻、干、盐腌或盐渍、熏制的	10	一般贸易	37	山东省	500661	马来西亚
122	马来西亚	308	不属于甲壳动物及软体动物的水生无脊椎动物，活、鲜、冷、冻、干、盐腌或盐渍、熏制的	10	一般贸易	44	广东省	241597	马来西亚
122	马来西亚	308	不属于甲壳动物及软体动物的水生无脊椎动物，活、鲜、冷、冻、干、盐腌或盐渍、熏制的	10	一般贸易	46	海南省	185804	马来西亚
122	马来西亚	1604	制作或保藏的鱼；鲟鱼子酱及鱼卵制的鲟鱼子酱代用品	10	一般贸易	35	福建省	728598	马来西亚
122	马来西亚	1604	制作或保藏的鱼；鲟鱼子酱及鱼卵制的鲟鱼子酱代用品	10	一般贸易	37	山东省	138888	马来西亚
122	马来西亚	1604	制作或保藏的鱼；鲟鱼子酱及鱼卵制的鲟鱼子酱代用品	10	一般贸易	44	广东省	495737	马来西亚
122	马来西亚	1605	制作或保藏的甲壳动物、软体动物及其他水生无脊椎动物	10	一般贸易	11	北京市	751737	马来西亚
122	马来西亚	1605	制作或保藏的甲壳动物、软体动物及其他水生无脊椎动物	10	一般贸易	12	天津市	961313	马来西亚
122	马来西亚	1605	制作或保藏的甲壳动物、软体动物及其他水生无脊椎动物	10	一般贸易	31	上海市	49	马来西亚
122	马来西亚	1605	制作或保藏的甲壳动物、软体动物及其他水生无脊椎动物	10	一般贸易	33	浙江省	1102092	马来西亚
122	马来西亚	1605	制作或保藏的甲壳动物、软体动物及其他水生无脊椎动物	10	一般贸易	35	福建省	7868	马来西亚
122	马来西亚	1605	制作或保藏的甲壳动物、软体动物及其他水生无脊椎动物	10	一般贸易	37	山东省	279536	马来西亚
122	马来西亚	1605	制作或保藏的甲壳动物、软体动物及其他水生无脊椎动物	10	一般贸易	44	广东省	5128906	马来西亚
122	马来西亚	1605	制作或保藏的甲壳动物、软体动物及其他水生无脊椎动物	10	一般贸易	46	海南省	98344	马来西亚
122	马来西亚	1605	制作或保藏的甲壳动物、软体动物及其他水生无脊椎动物	34	海关特殊监管区域物流货物	44	广东省	442865	马来西亚
122	马来西亚	121229	不适合供人食用的海草及其他藻类	10	一般贸易	44	广东省	3887	马来西亚
122	马来西亚	301	活鱼	10	一般贸易	12	天津市	7673	马来西亚
122	马来西亚	301	活鱼	10	一般贸易	31	上海市	11365	马来西亚
122	马来西亚	301	活鱼	10	一般贸易	35	福建省	350463	马来西亚
122	马来西亚	301	活鱼	10	一般贸易	44	广东省	3717524	马来西亚
122	马来西亚	301	活鱼	39	其他	31	上海市	2160	马来西亚
122	马来西亚	303	冻鱼，但品目03.04的鱼片及其他鱼肉除外	10	一般贸易	11	北京市	230154	马来西亚
122	马来西亚	303	冻鱼，但品目03.04的鱼片及其他鱼肉除外	10	一般贸易	12	天津市	2431302	马来西亚
122	马来西亚	303	冻鱼，但品目03.04的鱼片及其他鱼肉除外	10	一般贸易	21	辽宁省	25577	马来西亚
122	马来西亚	303	冻鱼，但品目03.04的鱼片及其他鱼肉除外	10	一般贸易	31	上海市	10149	马来西亚
122	马来西亚	303	冻鱼，但品目03.04的鱼片及其他鱼肉除外	10	一般贸易	32	江苏省	1704717	马来西亚
122	马来西亚	303	冻鱼，但品目03.04的鱼片及其他鱼肉除外	10	一般贸易	33	浙江省	2469305	马来西亚
122	马来西亚	303	冻鱼，但品目03.04的鱼片及其他鱼肉除外	10	一般贸易	34	安徽省	11158	马来西亚
122	马来西亚	303	冻鱼，但品目03.04的鱼片及其他鱼肉除外	10	一般贸易	35	福建省	5819161	马来西亚
122	马来西亚	303	冻鱼，但品目03.04的鱼片及其他鱼肉除外	10	一般贸易	37	山东省	1581006	马来西亚
122	马来西亚	303	冻鱼，但品目03.04的鱼片及其他鱼肉除外	10	一般贸易	42	湖北省	74826	马来西亚
122	马来西亚	303	冻鱼，但品目03.04的鱼片及其他鱼肉除外	10	一般贸易	44	广东省	4063081	马来西亚
122	马来西亚	303	冻鱼，但品目03.04的鱼片及其他鱼肉除外	10	一般贸易	45	广西壮族自治区	39609	马来西亚
122	马来西亚	303	冻鱼，但品目03.04的鱼片及其他鱼肉除外	10	一般贸易	46	海南省	86409	马来西亚
122	马来西亚	303	冻鱼，但品目03.04的鱼片及其他鱼肉除外	10	一般贸易	51	四川省	30251	马来西亚
122	马来西亚	303	冻鱼，但品目03.04的鱼片及其他鱼肉除外	10	一般贸易	65	新疆维吾尔自治区	16294	马来西亚
122	马来西亚	303	冻鱼，但品目03.04的鱼片及其他鱼肉除外	34	海关特殊监管区域物流货物	33	浙江省	50691	马来西亚
122	马来西亚	304	鲜、冷、冻鱼片及其他鱼肉（不论是否绞碎）	10	一般贸易	35	福建省	200529	马来西亚
122	马来西亚	304	鲜、冷、冻鱼片及其他鱼肉（不论是否绞碎）	10	一般贸易	44	广东省	370839	马来西亚
122	马来西亚	306	活、鲜、冷、冻、干、盐腌、盐渍、熏制的带壳或去壳甲壳动物；蒸过或用水煮过的带壳甲壳动物	10	一般贸易	11	北京市	1201091	马来西亚
122	马来西亚	306	活、鲜、冷、冻、干、盐腌、盐渍、熏制的带壳或去壳甲壳动物；蒸过或用水煮过的带壳甲壳动物	10	一般贸易	12	天津市	3396075	马来西亚
122	马来西亚	306	活、鲜、冷、冻、干、盐腌、盐渍、熏制的带壳或去壳甲壳动物；蒸过或用水煮过的带壳甲壳动物	10	一般贸易	21	辽宁省	566745	马来西亚
122	马来西亚	306	活、鲜、冷、冻、干、盐腌、盐渍、熏制的带壳或去壳甲壳动物；蒸过或用水煮过的带壳甲壳动物	10	一般贸易	31	上海市	12702786	马来西亚
122	马来西亚	306	活、鲜、冷、冻、干、盐腌、盐渍、熏制的带壳或去壳甲壳动物；蒸过或用水煮过的带壳甲壳动物	10	一般贸易	32	江苏省	1028055	马来西亚
122	马来西亚	306	活、鲜、冷、冻、干、盐腌、盐渍、熏制的带壳或去壳甲壳动物；蒸过或用水煮过的带壳甲壳动物	10	一般贸易	33	浙江省	1607261	马来西亚
122	马来西亚	306	活、鲜、冷、冻、干、盐腌、盐渍、熏制的带壳或去壳甲壳动物；蒸过或用水煮过的带壳甲壳动物	10	一般贸易	35	福建省	1309840	马来西亚
122	马来西亚	306	活、鲜、冷、冻、干、盐腌、盐渍、熏制的带壳或去壳甲壳动物；蒸过或用水煮过的带壳甲壳动物	10	一般贸易	37	山东省	1203547	马来西亚
122	马来西亚	306	活、鲜、冷、冻、干、盐腌、盐渍、熏制的带壳或去壳甲壳动物；蒸过或用水煮过的带壳甲壳动物	10	一般贸易	44	广东省	15190726	马来西亚
122	马来西亚	306	活、鲜、冷、冻、干、盐腌、盐渍、熏制的带壳或去壳甲壳动物；蒸过或用水煮过的带壳甲壳动物	10	一般贸易	61	陕西省	1102195	马来西亚
122	马来西亚	306	活、鲜、冷、冻、干、盐腌、盐渍、熏制的带壳或去壳甲壳动物；蒸过或用水煮过的带壳甲壳动物	34	海关特殊监管区域物流货物	31	上海市	341103	马来西亚
122	马来西亚	307	活、鲜、冷、冻、干、盐腌、盐渍、熏制的带壳或去壳软体动物	10	一般贸易	11	北京市	1700348	马来西亚
122	马来西亚	307	活、鲜、冷、冻、干、盐腌、盐渍、熏制的带壳或去壳软体动物	10	一般贸易	12	天津市	880945	马来西亚
122	马来西亚	307	活、鲜、冷、冻、干、盐腌、盐渍、熏制的带壳或去壳软体动物	10	一般贸易	21	辽宁省	58806	马来西亚
122	马来西亚	307	活、鲜、冷、冻、干、盐腌、盐渍、熏制的带壳或去壳软体动物	10	一般贸易	31	上海市	1233796	马来西亚
122	马来西亚	307	活、鲜、冷、冻、干、盐腌、盐渍、熏制的带壳或去壳软体动物	10	一般贸易	32	江苏省	4547703	马来西亚
122	马来西亚	307	活、鲜、冷、冻、干、盐腌、盐渍、熏制的带壳或去壳软体动物	10	一般贸易	33	浙江省	2828748	马来西亚
122	马来西亚	307	活、鲜、冷、冻、干、盐腌、盐渍、熏制的带壳或去壳软体动物	10	一般贸易	34	安徽省	26471	马来西亚
122	马来西亚	307	活、鲜、冷、冻、干、盐腌、盐渍、熏制的带壳或去壳软体动物	10	一般贸易	35	福建省	17510957	马来西亚
122	马来西亚	307	活、鲜、冷、冻、干、盐腌、盐渍、熏制的带壳或去壳软体动物	10	一般贸易	36	江西省	97480	马来西亚
122	马来西亚	307	活、鲜、冷、冻、干、盐腌、盐渍、熏制的带壳或去壳软体动物	10	一般贸易	37	山东省	2549760	马来西亚
122	马来西亚	307	活、鲜、冷、冻、干、盐腌、盐渍、熏制的带壳或去壳软体动物	10	一般贸易	42	湖北省	2859	马来西亚
122	马来西亚	307	活、鲜、冷、冻、干、盐腌、盐渍、熏制的带壳或去壳软体动物	10	一般贸易	44	广东省	11518911	马来西亚
122	马来西亚	307	活、鲜、冷、冻、干、盐腌、盐渍、熏制的带壳或去壳软体动物	10	一般贸易	46	海南省	14334	马来西亚
122	马来西亚	307	活、鲜、冷、冻、干、盐腌、盐渍、熏制的带壳或去壳软体动物	10	一般贸易	51	四川省	135947	马来西亚
122	马来西亚	307	活、鲜、冷、冻、干、盐腌、盐渍、熏制的带壳或去壳软体动物	10	一般贸易	65	新疆维吾尔自治区	77269	马来西亚
122	马来西亚	307	活、鲜、冷、冻、干、盐腌、盐渍、熏制的带壳或去壳软体动物	34	海关特殊监管区域物流货物	33	浙江省	87724	马来西亚
122	马来西亚	308	不属于甲壳动物及软体动物的水生无脊椎动物，活、鲜、冷、冻、干、盐腌或盐渍、熏制的	10	一般贸易	12	天津市	594301	马来西亚
122	马来西亚	308	不属于甲壳动物及软体动物的水生无脊椎动物，活、鲜、冷、冻、干、盐腌或盐渍、熏制的	10	一般贸易	21	辽宁省	784227	马来西亚
122	马来西亚	308	不属于甲壳动物及软体动物的水生无脊椎动物，活、鲜、冷、冻、干、盐腌或盐渍、熏制的	10	一般贸易	31	上海市	47463	马来西亚
122	马来西亚	308	不属于甲壳动物及软体动物的水生无脊椎动物，活、鲜、冷、冻、干、盐腌或盐渍、熏制的	10	一般贸易	33	浙江省	68218	马来西亚
122	马来西亚	308	不属于甲壳动物及软体动物的水生无脊椎动物，活、鲜、冷、冻、干、盐腌或盐渍、熏制的	10	一般贸易	37	山东省	280085	马来西亚
122	马来西亚	308	不属于甲壳动物及软体动物的水生无脊椎动物，活、鲜、冷、冻、干、盐腌或盐渍、熏制的	10	一般贸易	44	广东省	50933	马来西亚
122	马来西亚	308	不属于甲壳动物及软体动物的水生无脊椎动物，活、鲜、冷、冻、干、盐腌或盐渍、熏制的	10	一般贸易	46	海南省	152357	马来西亚
122	马来西亚	1604	制作或保藏的鱼；鲟鱼子酱及鱼卵制的鲟鱼子酱代用品	10	一般贸易	31	上海市	27927	马来西亚
122	马来西亚	1604	制作或保藏的鱼；鲟鱼子酱及鱼卵制的鲟鱼子酱代用品	10	一般贸易	35	福建省	479300	马来西亚
122	马来西亚	1604	制作或保藏的鱼；鲟鱼子酱及鱼卵制的鲟鱼子酱代用品	10	一般贸易	37	山东省	84718	马来西亚
122	马来西亚	1604	制作或保藏的鱼；鲟鱼子酱及鱼卵制的鲟鱼子酱代用品	10	一般贸易	44	广东省	335574	马来西亚
122	马来西亚	1605	制作或保藏的甲壳动物、软体动物及其他水生无脊椎动物	10	一般贸易	12	天津市	1985945	马来西亚
122	马来西亚	1605	制作或保藏的甲壳动物、软体动物及其他水生无脊椎动物	10	一般贸易	33	浙江省	503839	马来西亚
122	马来西亚	1605	制作或保藏的甲壳动物、软体动物及其他水生无脊椎动物	10	一般贸易	35	福建省	256602	马来西亚
122	马来西亚	1605	制作或保藏的甲壳动物、软体动物及其他水生无脊椎动物	10	一般贸易	37	山东省	495003	马来西亚
122	马来西亚	1605	制作或保藏的甲壳动物、软体动物及其他水生无脊椎动物	10	一般贸易	44	广东省	5213103	马来西亚
122	马来西亚	1605	制作或保藏的甲壳动物、软体动物及其他水生无脊椎动物	10	一般贸易	46	海南省	158964	马来西亚
124	蒙古	303	冻鱼，但品目03.04的鱼片及其他鱼肉除外	10	一般贸易	15	内蒙古自治区	46440	蒙古	46440
127	巴基斯坦	302	鲜、冷鱼，但品目03.04的鱼片及其他鱼肉除外	10	一般贸易	11	北京市	22022	巴基斯坦	204926249
127	巴基斯坦	302	鲜、冷鱼，但品目03.04的鱼片及其他鱼肉除外	10	一般贸易	65	新疆维吾尔自治区	746	巴基斯坦
127	巴基斯坦	303	冻鱼，但品目03.04的鱼片及其他鱼肉除外	10	一般贸易	11	北京市	3811657	巴基斯坦
127	巴基斯坦	303	冻鱼，但品目03.04的鱼片及其他鱼肉除外	10	一般贸易	12	天津市	2396090	巴基斯坦
127	巴基斯坦	303	冻鱼，但品目03.04的鱼片及其他鱼肉除外	10	一般贸易	13	河北省	207811	巴基斯坦
127	巴基斯坦	303	冻鱼，但品目03.04的鱼片及其他鱼肉除外	10	一般贸易	15	内蒙古自治区	23832	巴基斯坦
127	巴基斯坦	303	冻鱼，但品目03.04的鱼片及其他鱼肉除外	10	一般贸易	23	黑龙江省	94593	巴基斯坦
127	巴基斯坦	303	冻鱼，但品目03.04的鱼片及其他鱼肉除外	10	一般贸易	31	上海市	3967293	巴基斯坦
127	巴基斯坦	303	冻鱼，但品目03.04的鱼片及其他鱼肉除外	10	一般贸易	32	江苏省	2855883	巴基斯坦
127	巴基斯坦	303	冻鱼，但品目03.04的鱼片及其他鱼肉除外	10	一般贸易	33	浙江省	2236785	巴基斯坦
127	巴基斯坦	303	冻鱼，但品目03.04的鱼片及其他鱼肉除外	10	一般贸易	34	安徽省	277429	巴基斯坦
127	巴基斯坦	303	冻鱼，但品目03.04的鱼片及其他鱼肉除外	10	一般贸易	35	福建省	4923467	巴基斯坦
127	巴基斯坦	303	冻鱼，但品目03.04的鱼片及其他鱼肉除外	10	一般贸易	37	山东省	7579740	巴基斯坦
127	巴基斯坦	303	冻鱼，但品目03.04的鱼片及其他鱼肉除外	10	一般贸易	44	广东省	7933096	巴基斯坦
127	巴基斯坦	303	冻鱼，但品目03.04的鱼片及其他鱼肉除外	10	一般贸易	46	海南省	60581	巴基斯坦
127	巴基斯坦	303	冻鱼，但品目03.04的鱼片及其他鱼肉除外	10	一般贸易	50	重庆市	421	巴基斯坦
127	巴基斯坦	303	冻鱼，但品目03.04的鱼片及其他鱼肉除外	10	一般贸易	52	贵州省	330839	巴基斯坦
127	巴基斯坦	303	冻鱼，但品目03.04的鱼片及其他鱼肉除外	10	一般贸易	53	云南省	51179	巴基斯坦
127	巴基斯坦	303	冻鱼，但品目03.04的鱼片及其他鱼肉除外	10	一般贸易	65	新疆维吾尔自治区	86838	巴基斯坦
127	巴基斯坦	304	鲜、冷、冻鱼片及其他鱼肉（不论是否绞碎）	10	一般贸易	11	北京市	345820	巴基斯坦
127	巴基斯坦	304	鲜、冷、冻鱼片及其他鱼肉（不论是否绞碎）	10	一般贸易	21	辽宁省	146188	巴基斯坦
127	巴基斯坦	304	鲜、冷、冻鱼片及其他鱼肉（不论是否绞碎）	10	一般贸易	33	浙江省	667857	巴基斯坦
127	巴基斯坦	304	鲜、冷、冻鱼片及其他鱼肉（不论是否绞碎）	10	一般贸易	35	福建省	4368726	巴基斯坦
127	巴基斯坦	304	鲜、冷、冻鱼片及其他鱼肉（不论是否绞碎）	10	一般贸易	37	山东省	838098	巴基斯坦
127	巴基斯坦	304	鲜、冷、冻鱼片及其他鱼肉（不论是否绞碎）	10	一般贸易	44	广东省	6809	巴基斯坦
127	巴基斯坦	305	干、盐腌或盐渍的鱼； 熏鱼，不论在熏制前或熏制过程中是否烹煮	10	一般贸易	11	北京市	326999	巴基斯坦
127	巴基斯坦	305	干、盐腌或盐渍的鱼； 熏鱼，不论在熏制前或熏制过程中是否烹煮	10	一般贸易	31	上海市	3679	巴基斯坦
127	巴基斯坦	306	活、鲜、冷、冻、干、盐腌、盐渍、熏制的带壳或去壳甲壳动物；蒸过或用水煮过的带壳甲壳动物	10	一般贸易	11	北京市	1645462	巴基斯坦
127	巴基斯坦	306	活、鲜、冷、冻、干、盐腌、盐渍、熏制的带壳或去壳甲壳动物；蒸过或用水煮过的带壳甲壳动物	10	一般贸易	12	天津市	322475	巴基斯坦
127	巴基斯坦	306	活、鲜、冷、冻、干、盐腌、盐渍、熏制的带壳或去壳甲壳动物；蒸过或用水煮过的带壳甲壳动物	10	一般贸易	13	河北省	181812	巴基斯坦
127	巴基斯坦	306	活、鲜、冷、冻、干、盐腌、盐渍、熏制的带壳或去壳甲壳动物；蒸过或用水煮过的带壳甲壳动物	10	一般贸易	21	辽宁省	817716	巴基斯坦
127	巴基斯坦	306	活、鲜、冷、冻、干、盐腌、盐渍、熏制的带壳或去壳甲壳动物；蒸过或用水煮过的带壳甲壳动物	10	一般贸易	23	黑龙江省	181670	巴基斯坦
127	巴基斯坦	306	活、鲜、冷、冻、干、盐腌、盐渍、熏制的带壳或去壳甲壳动物；蒸过或用水煮过的带壳甲壳动物	10	一般贸易	31	上海市	6443524	巴基斯坦
127	巴基斯坦	306	活、鲜、冷、冻、干、盐腌、盐渍、熏制的带壳或去壳甲壳动物；蒸过或用水煮过的带壳甲壳动物	10	一般贸易	32	江苏省	67260	巴基斯坦
127	巴基斯坦	306	活、鲜、冷、冻、干、盐腌、盐渍、熏制的带壳或去壳甲壳动物；蒸过或用水煮过的带壳甲壳动物	10	一般贸易	33	浙江省	4926928	巴基斯坦
127	巴基斯坦	306	活、鲜、冷、冻、干、盐腌、盐渍、熏制的带壳或去壳甲壳动物；蒸过或用水煮过的带壳甲壳动物	10	一般贸易	35	福建省	51235	巴基斯坦
127	巴基斯坦	306	活、鲜、冷、冻、干、盐腌、盐渍、熏制的带壳或去壳甲壳动物；蒸过或用水煮过的带壳甲壳动物	10	一般贸易	36	江西省	470076	巴基斯坦
127	巴基斯坦	306	活、鲜、冷、冻、干、盐腌、盐渍、熏制的带壳或去壳甲壳动物；蒸过或用水煮过的带壳甲壳动物	10	一般贸易	37	山东省	2108810	巴基斯坦
127	巴基斯坦	306	活、鲜、冷、冻、干、盐腌、盐渍、熏制的带壳或去壳甲壳动物；蒸过或用水煮过的带壳甲壳动物	10	一般贸易	44	广东省	906724	巴基斯坦
127	巴基斯坦	306	活、鲜、冷、冻、干、盐腌、盐渍、熏制的带壳或去壳甲壳动物；蒸过或用水煮过的带壳甲壳动物	10	一般贸易	45	广西壮族自治区	4273651	巴基斯坦
127	巴基斯坦	306	活、鲜、冷、冻、干、盐腌、盐渍、熏制的带壳或去壳甲壳动物；蒸过或用水煮过的带壳甲壳动物	10	一般贸易	50	重庆市	99	巴基斯坦
127	巴基斯坦	306	活、鲜、冷、冻、干、盐腌、盐渍、熏制的带壳或去壳甲壳动物；蒸过或用水煮过的带壳甲壳动物	10	一般贸易	52	贵州省	2121221	巴基斯坦
127	巴基斯坦	306	活、鲜、冷、冻、干、盐腌、盐渍、熏制的带壳或去壳甲壳动物；蒸过或用水煮过的带壳甲壳动物	10	一般贸易	53	云南省	5873434	巴基斯坦
127	巴基斯坦	306	活、鲜、冷、冻、干、盐腌、盐渍、熏制的带壳或去壳甲壳动物；蒸过或用水煮过的带壳甲壳动物	10	一般贸易	65	新疆维吾尔自治区	81508	巴基斯坦
127	巴基斯坦	306	活、鲜、冷、冻、干、盐腌、盐渍、熏制的带壳或去壳甲壳动物；蒸过或用水煮过的带壳甲壳动物	33	保税监管场所进出境货物	37	山东省	14162	巴基斯坦
127	巴基斯坦	306	活、鲜、冷、冻、干、盐腌、盐渍、熏制的带壳或去壳甲壳动物；蒸过或用水煮过的带壳甲壳动物	34	海关特殊监管区域物流货物	31	上海市	67831	巴基斯坦
127	巴基斯坦	307	活、鲜、冷、冻、干、盐腌、盐渍、熏制的带壳或去壳软体动物	10	一般贸易	11	北京市	7238903	巴基斯坦
127	巴基斯坦	307	活、鲜、冷、冻、干、盐腌、盐渍、熏制的带壳或去壳软体动物	10	一般贸易	12	天津市	940938	巴基斯坦
127	巴基斯坦	307	活、鲜、冷、冻、干、盐腌、盐渍、熏制的带壳或去壳软体动物	10	一般贸易	13	河北省	802	巴基斯坦
127	巴基斯坦	307	活、鲜、冷、冻、干、盐腌、盐渍、熏制的带壳或去壳软体动物	10	一般贸易	21	辽宁省	656425	巴基斯坦
127	巴基斯坦	307	活、鲜、冷、冻、干、盐腌、盐渍、熏制的带壳或去壳软体动物	10	一般贸易	23	黑龙江省	312702	巴基斯坦
127	巴基斯坦	307	活、鲜、冷、冻、干、盐腌、盐渍、熏制的带壳或去壳软体动物	10	一般贸易	31	上海市	193037	巴基斯坦
127	巴基斯坦	307	活、鲜、冷、冻、干、盐腌、盐渍、熏制的带壳或去壳软体动物	10	一般贸易	32	江苏省	685926	巴基斯坦
127	巴基斯坦	307	活、鲜、冷、冻、干、盐腌、盐渍、熏制的带壳或去壳软体动物	10	一般贸易	33	浙江省	5370874	巴基斯坦
127	巴基斯坦	307	活、鲜、冷、冻、干、盐腌、盐渍、熏制的带壳或去壳软体动物	10	一般贸易	35	福建省	4979133	巴基斯坦
127	巴基斯坦	307	活、鲜、冷、冻、干、盐腌、盐渍、熏制的带壳或去壳软体动物	10	一般贸易	36	江西省	167574	巴基斯坦
127	巴基斯坦	307	活、鲜、冷、冻、干、盐腌、盐渍、熏制的带壳或去壳软体动物	10	一般贸易	37	山东省	2659012	巴基斯坦
127	巴基斯坦	307	活、鲜、冷、冻、干、盐腌、盐渍、熏制的带壳或去壳软体动物	10	一般贸易	42	湖北省	337148	巴基斯坦
127	巴基斯坦	307	活、鲜、冷、冻、干、盐腌、盐渍、熏制的带壳或去壳软体动物	10	一般贸易	44	广东省	2847791	巴基斯坦
127	巴基斯坦	307	活、鲜、冷、冻、干、盐腌、盐渍、熏制的带壳或去壳软体动物	10	一般贸易	45	广西壮族自治区	885540	巴基斯坦
127	巴基斯坦	307	活、鲜、冷、冻、干、盐腌、盐渍、熏制的带壳或去壳软体动物	10	一般贸易	50	重庆市	547	巴基斯坦
127	巴基斯坦	307	活、鲜、冷、冻、干、盐腌、盐渍、熏制的带壳或去壳软体动物	10	一般贸易	52	贵州省	54621	巴基斯坦
127	巴基斯坦	307	活、鲜、冷、冻、干、盐腌、盐渍、熏制的带壳或去壳软体动物	10	一般贸易	53	云南省	82547	巴基斯坦
127	巴基斯坦	307	活、鲜、冷、冻、干、盐腌、盐渍、熏制的带壳或去壳软体动物	10	一般贸易	61	陕西省	78987	巴基斯坦
127	巴基斯坦	307	活、鲜、冷、冻、干、盐腌、盐渍、熏制的带壳或去壳软体动物	10	一般贸易	65	新疆维吾尔自治区	70412	巴基斯坦
127	巴基斯坦	307	活、鲜、冷、冻、干、盐腌、盐渍、熏制的带壳或去壳软体动物	14	来料加工贸易	21	辽宁省	111243	巴基斯坦
127	巴基斯坦	307	活、鲜、冷、冻、干、盐腌、盐渍、熏制的带壳或去壳软体动物	14	来料加工贸易	44	广东省	100554	巴基斯坦
127	巴基斯坦	307	活、鲜、冷、冻、干、盐腌、盐渍、熏制的带壳或去壳软体动物	15	进料加工贸易	33	浙江省	807608	巴基斯坦
127	巴基斯坦	307	活、鲜、冷、冻、干、盐腌、盐渍、熏制的带壳或去壳软体动物	15	进料加工贸易	35	福建省	266802	巴基斯坦
127	巴基斯坦	307	活、鲜、冷、冻、干、盐腌、盐渍、熏制的带壳或去壳软体动物	15	进料加工贸易	37	山东省	1825128	巴基斯坦
127	巴基斯坦	307	活、鲜、冷、冻、干、盐腌、盐渍、熏制的带壳或去壳软体动物	15	进料加工贸易	44	广东省	446616	巴基斯坦
127	巴基斯坦	307	活、鲜、冷、冻、干、盐腌、盐渍、熏制的带壳或去壳软体动物	33	保税监管场所进出境货物	37	山东省	776059	巴基斯坦
127	巴基斯坦	307	活、鲜、冷、冻、干、盐腌、盐渍、熏制的带壳或去壳软体动物	34	海关特殊监管区域物流货物	21	辽宁省	118013	巴基斯坦
127	巴基斯坦	307	活、鲜、冷、冻、干、盐腌、盐渍、熏制的带壳或去壳软体动物	34	海关特殊监管区域物流货物	31	上海市	33641	巴基斯坦
127	巴基斯坦	308	不属于甲壳动物及软体动物的水生无脊椎动物，活、鲜、冷、冻、干、盐腌或盐渍、熏制的	10	一般贸易	11	北京市	1265510	巴基斯坦
127	巴基斯坦	308	不属于甲壳动物及软体动物的水生无脊椎动物，活、鲜、冷、冻、干、盐腌或盐渍、熏制的	10	一般贸易	21	辽宁省	278962	巴基斯坦
127	巴基斯坦	308	不属于甲壳动物及软体动物的水生无脊椎动物，活、鲜、冷、冻、干、盐腌或盐渍、熏制的	10	一般贸易	31	上海市	586111	巴基斯坦
127	巴基斯坦	308	不属于甲壳动物及软体动物的水生无脊椎动物，活、鲜、冷、冻、干、盐腌或盐渍、熏制的	10	一般贸易	35	福建省	482246	巴基斯坦
127	巴基斯坦	308	不属于甲壳动物及软体动物的水生无脊椎动物，活、鲜、冷、冻、干、盐腌或盐渍、熏制的	10	一般贸易	37	山东省	1461821	巴基斯坦
127	巴基斯坦	308	不属于甲壳动物及软体动物的水生无脊椎动物，活、鲜、冷、冻、干、盐腌或盐渍、熏制的	10	一般贸易	44	广东省	45172	巴基斯坦
127	巴基斯坦	308	不属于甲壳动物及软体动物的水生无脊椎动物，活、鲜、冷、冻、干、盐腌或盐渍、熏制的	10	一般贸易	52	贵州省	191727	巴基斯坦
127	巴基斯坦	1605	制作或保藏的甲壳动物、软体动物及其他水生无脊椎动物	10	一般贸易	11	北京市	585172	巴基斯坦
127	巴基斯坦	1605	制作或保藏的甲壳动物、软体动物及其他水生无脊椎动物	10	一般贸易	12	天津市	454784	巴基斯坦
127	巴基斯坦	1605	制作或保藏的甲壳动物、软体动物及其他水生无脊椎动物	10	一般贸易	13	河北省	15865	巴基斯坦
127	巴基斯坦	1605	制作或保藏的甲壳动物、软体动物及其他水生无脊椎动物	10	一般贸易	32	江苏省	129800	巴基斯坦
127	巴基斯坦	1605	制作或保藏的甲壳动物、软体动物及其他水生无脊椎动物	10	一般贸易	33	浙江省	1846154	巴基斯坦
127	巴基斯坦	1605	制作或保藏的甲壳动物、软体动物及其他水生无脊椎动物	10	一般贸易	35	福建省	459432	巴基斯坦
127	巴基斯坦	1605	制作或保藏的甲壳动物、软体动物及其他水生无脊椎动物	10	一般贸易	37	山东省	3865123	巴基斯坦
127	巴基斯坦	1605	制作或保藏的甲壳动物、软体动物及其他水生无脊椎动物	10	一般贸易	44	广东省	3254537	巴基斯坦
127	巴基斯坦	1605	制作或保藏的甲壳动物、软体动物及其他水生无脊椎动物	10	一般贸易	46	海南省	86360	巴基斯坦
127	巴基斯坦	1605	制作或保藏的甲壳动物、软体动物及其他水生无脊椎动物	10	一般贸易	50	重庆市	81	巴基斯坦
127	巴基斯坦	1605	制作或保藏的甲壳动物、软体动物及其他水生无脊椎动物	33	保税监管场所进出境货物	37	山东省	319207	巴基斯坦
127	巴基斯坦	1605	制作或保藏的甲壳动物、软体动物及其他水生无脊椎动物	34	海关特殊监管区域物流货物	11	北京市	54304	巴基斯坦
127	巴基斯坦	1605	制作或保藏的甲壳动物、软体动物及其他水生无脊椎动物	34	海关特殊监管区域物流货物	31	上海市	54305	巴基斯坦
127	巴基斯坦	121229	不适合供人食用的海草及其他藻类	10	一般贸易	21	辽宁省	2546	巴基斯坦
127	巴基斯坦	302	鲜、冷鱼，但品目03.04的鱼片及其他鱼肉除外	10	一般贸易	11	北京市	100811	巴基斯坦
127	巴基斯坦	302	鲜、冷鱼，但品目03.04的鱼片及其他鱼肉除外	10	一般贸易	31	上海市	20878	巴基斯坦
127	巴基斯坦	302	鲜、冷鱼，但品目03.04的鱼片及其他鱼肉除外	10	一般贸易	35	福建省	7809	巴基斯坦
127	巴基斯坦	302	鲜、冷鱼，但品目03.04的鱼片及其他鱼肉除外	10	一般贸易	45	广西壮族自治区	1231	巴基斯坦
127	巴基斯坦	303	冻鱼，但品目03.04的鱼片及其他鱼肉除外	10	一般贸易	11	北京市	4976247	巴基斯坦
127	巴基斯坦	303	冻鱼，但品目03.04的鱼片及其他鱼肉除外	10	一般贸易	12	天津市	2852834	巴基斯坦
127	巴基斯坦	303	冻鱼，但品目03.04的鱼片及其他鱼肉除外	10	一般贸易	13	河北省	725823	巴基斯坦
127	巴基斯坦	303	冻鱼，但品目03.04的鱼片及其他鱼肉除外	10	一般贸易	21	辽宁省	61	巴基斯坦
127	巴基斯坦	303	冻鱼，但品目03.04的鱼片及其他鱼肉除外	10	一般贸易	23	黑龙江省	49449	巴基斯坦
127	巴基斯坦	303	冻鱼，但品目03.04的鱼片及其他鱼肉除外	10	一般贸易	31	上海市	2565090	巴基斯坦
127	巴基斯坦	303	冻鱼，但品目03.04的鱼片及其他鱼肉除外	10	一般贸易	32	江苏省	241812	巴基斯坦
127	巴基斯坦	303	冻鱼，但品目03.04的鱼片及其他鱼肉除外	10	一般贸易	33	浙江省	1641880	巴基斯坦
127	巴基斯坦	303	冻鱼，但品目03.04的鱼片及其他鱼肉除外	10	一般贸易	34	安徽省	275919	巴基斯坦
127	巴基斯坦	303	冻鱼，但品目03.04的鱼片及其他鱼肉除外	10	一般贸易	35	福建省	3622675	巴基斯坦
127	巴基斯坦	303	冻鱼，但品目03.04的鱼片及其他鱼肉除外	10	一般贸易	37	山东省	7386646	巴基斯坦
127	巴基斯坦	303	冻鱼，但品目03.04的鱼片及其他鱼肉除外	10	一般贸易	43	湖南省	350843	巴基斯坦
127	巴基斯坦	303	冻鱼，但品目03.04的鱼片及其他鱼肉除外	10	一般贸易	44	广东省	3805148	巴基斯坦
127	巴基斯坦	303	冻鱼，但品目03.04的鱼片及其他鱼肉除外	10	一般贸易	45	广西壮族自治区	1162	巴基斯坦
127	巴基斯坦	303	冻鱼，但品目03.04的鱼片及其他鱼肉除外	10	一般贸易	50	重庆市	197335	巴基斯坦
127	巴基斯坦	303	冻鱼，但品目03.04的鱼片及其他鱼肉除外	10	一般贸易	65	新疆维吾尔自治区	62006	巴基斯坦
127	巴基斯坦	303	冻鱼，但品目03.04的鱼片及其他鱼肉除外	34	海关特殊监管区域物流货物	37	山东省	62864	巴基斯坦
127	巴基斯坦	304	鲜、冷、冻鱼片及其他鱼肉（不论是否绞碎）	10	一般贸易	33	浙江省	534022	巴基斯坦
127	巴基斯坦	304	鲜、冷、冻鱼片及其他鱼肉（不论是否绞碎）	10	一般贸易	35	福建省	357536	巴基斯坦
127	巴基斯坦	304	鲜、冷、冻鱼片及其他鱼肉（不论是否绞碎）	10	一般贸易	37	山东省	392676	巴基斯坦
127	巴基斯坦	304	鲜、冷、冻鱼片及其他鱼肉（不论是否绞碎）	10	一般贸易	45	广西壮族自治区	208010	巴基斯坦
127	巴基斯坦	304	鲜、冷、冻鱼片及其他鱼肉（不论是否绞碎）	15	进料加工贸易	21	辽宁省	49967	巴基斯坦
127	巴基斯坦	305	干、盐腌或盐渍的鱼； 熏鱼，不论在熏制前或熏制过程中是否烹煮	10	一般贸易	11	北京市	41998	巴基斯坦
127	巴基斯坦	305	干、盐腌或盐渍的鱼； 熏鱼，不论在熏制前或熏制过程中是否烹煮	10	一般贸易	44	广东省	650053	巴基斯坦
127	巴基斯坦	306	活、鲜、冷、冻、干、盐腌、盐渍、熏制的带壳或去壳甲壳动物；蒸过或用水煮过的带壳甲壳动物	10	一般贸易	11	北京市	5454299	巴基斯坦
127	巴基斯坦	306	活、鲜、冷、冻、干、盐腌、盐渍、熏制的带壳或去壳甲壳动物；蒸过或用水煮过的带壳甲壳动物	10	一般贸易	12	天津市	690939	巴基斯坦
127	巴基斯坦	306	活、鲜、冷、冻、干、盐腌、盐渍、熏制的带壳或去壳甲壳动物；蒸过或用水煮过的带壳甲壳动物	10	一般贸易	21	辽宁省	69	巴基斯坦
127	巴基斯坦	306	活、鲜、冷、冻、干、盐腌、盐渍、熏制的带壳或去壳甲壳动物；蒸过或用水煮过的带壳甲壳动物	10	一般贸易	23	黑龙江省	123640	巴基斯坦
127	巴基斯坦	306	活、鲜、冷、冻、干、盐腌、盐渍、熏制的带壳或去壳甲壳动物；蒸过或用水煮过的带壳甲壳动物	10	一般贸易	31	上海市	5268815	巴基斯坦
127	巴基斯坦	306	活、鲜、冷、冻、干、盐腌、盐渍、熏制的带壳或去壳甲壳动物；蒸过或用水煮过的带壳甲壳动物	10	一般贸易	32	江苏省	195	巴基斯坦
127	巴基斯坦	306	活、鲜、冷、冻、干、盐腌、盐渍、熏制的带壳或去壳甲壳动物；蒸过或用水煮过的带壳甲壳动物	10	一般贸易	33	浙江省	3465926	巴基斯坦
127	巴基斯坦	306	活、鲜、冷、冻、干、盐腌、盐渍、熏制的带壳或去壳甲壳动物；蒸过或用水煮过的带壳甲壳动物	10	一般贸易	34	安徽省	195597	巴基斯坦
127	巴基斯坦	306	活、鲜、冷、冻、干、盐腌、盐渍、熏制的带壳或去壳甲壳动物；蒸过或用水煮过的带壳甲壳动物	10	一般贸易	35	福建省	343882	巴基斯坦
127	巴基斯坦	306	活、鲜、冷、冻、干、盐腌、盐渍、熏制的带壳或去壳甲壳动物；蒸过或用水煮过的带壳甲壳动物	10	一般贸易	37	山东省	3302021	巴基斯坦
127	巴基斯坦	306	活、鲜、冷、冻、干、盐腌、盐渍、熏制的带壳或去壳甲壳动物；蒸过或用水煮过的带壳甲壳动物	10	一般贸易	44	广东省	628980	巴基斯坦
127	巴基斯坦	306	活、鲜、冷、冻、干、盐腌、盐渍、熏制的带壳或去壳甲壳动物；蒸过或用水煮过的带壳甲壳动物	10	一般贸易	45	广西壮族自治区	2044869	巴基斯坦
127	巴基斯坦	306	活、鲜、冷、冻、干、盐腌、盐渍、熏制的带壳或去壳甲壳动物；蒸过或用水煮过的带壳甲壳动物	10	一般贸易	53	云南省	9491873	巴基斯坦
127	巴基斯坦	306	活、鲜、冷、冻、干、盐腌、盐渍、熏制的带壳或去壳甲壳动物；蒸过或用水煮过的带壳甲壳动物	10	一般贸易	65	新疆维吾尔自治区	85772	巴基斯坦
127	巴基斯坦	306	活、鲜、冷、冻、干、盐腌、盐渍、熏制的带壳或去壳甲壳动物；蒸过或用水煮过的带壳甲壳动物	15	进料加工贸易	37	山东省	518148	巴基斯坦
127	巴基斯坦	307	活、鲜、冷、冻、干、盐腌、盐渍、熏制的带壳或去壳软体动物	10	一般贸易	11	北京市	5697051	巴基斯坦
127	巴基斯坦	307	活、鲜、冷、冻、干、盐腌、盐渍、熏制的带壳或去壳软体动物	10	一般贸易	12	天津市	268041	巴基斯坦
127	巴基斯坦	307	活、鲜、冷、冻、干、盐腌、盐渍、熏制的带壳或去壳软体动物	10	一般贸易	21	辽宁省	97291	巴基斯坦
127	巴基斯坦	307	活、鲜、冷、冻、干、盐腌、盐渍、熏制的带壳或去壳软体动物	10	一般贸易	31	上海市	237218	巴基斯坦
127	巴基斯坦	307	活、鲜、冷、冻、干、盐腌、盐渍、熏制的带壳或去壳软体动物	10	一般贸易	32	江苏省	72477	巴基斯坦
127	巴基斯坦	307	活、鲜、冷、冻、干、盐腌、盐渍、熏制的带壳或去壳软体动物	10	一般贸易	33	浙江省	3196804	巴基斯坦
127	巴基斯坦	307	活、鲜、冷、冻、干、盐腌、盐渍、熏制的带壳或去壳软体动物	10	一般贸易	35	福建省	2701335	巴基斯坦
127	巴基斯坦	307	活、鲜、冷、冻、干、盐腌、盐渍、熏制的带壳或去壳软体动物	10	一般贸易	37	山东省	464021	巴基斯坦
127	巴基斯坦	307	活、鲜、冷、冻、干、盐腌、盐渍、熏制的带壳或去壳软体动物	10	一般贸易	42	湖北省	51867	巴基斯坦
127	巴基斯坦	307	活、鲜、冷、冻、干、盐腌、盐渍、熏制的带壳或去壳软体动物	10	一般贸易	44	广东省	1523405	巴基斯坦
127	巴基斯坦	307	活、鲜、冷、冻、干、盐腌、盐渍、熏制的带壳或去壳软体动物	10	一般贸易	45	广西壮族自治区	508781	巴基斯坦
127	巴基斯坦	307	活、鲜、冷、冻、干、盐腌、盐渍、熏制的带壳或去壳软体动物	10	一般贸易	53	云南省	29799	巴基斯坦
127	巴基斯坦	307	活、鲜、冷、冻、干、盐腌、盐渍、熏制的带壳或去壳软体动物	10	一般贸易	65	新疆维吾尔自治区	16826	巴基斯坦
127	巴基斯坦	307	活、鲜、冷、冻、干、盐腌、盐渍、熏制的带壳或去壳软体动物	15	进料加工贸易	33	浙江省	98043	巴基斯坦
127	巴基斯坦	308	不属于甲壳动物及软体动物的水生无脊椎动物，活、鲜、冷、冻、干、盐腌或盐渍、熏制的	10	一般贸易	11	北京市	14242	巴基斯坦
127	巴基斯坦	308	不属于甲壳动物及软体动物的水生无脊椎动物，活、鲜、冷、冻、干、盐腌或盐渍、熏制的	10	一般贸易	33	浙江省	30845	巴基斯坦
127	巴基斯坦	308	不属于甲壳动物及软体动物的水生无脊椎动物，活、鲜、冷、冻、干、盐腌或盐渍、熏制的	10	一般贸易	37	山东省	41132	巴基斯坦
127	巴基斯坦	1605	制作或保藏的甲壳动物、软体动物及其他水生无脊椎动物	10	一般贸易	11	北京市	153633	巴基斯坦
127	巴基斯坦	1605	制作或保藏的甲壳动物、软体动物及其他水生无脊椎动物	10	一般贸易	12	天津市	148182	巴基斯坦
127	巴基斯坦	1605	制作或保藏的甲壳动物、软体动物及其他水生无脊椎动物	10	一般贸易	13	河北省	169969	巴基斯坦
127	巴基斯坦	1605	制作或保藏的甲壳动物、软体动物及其他水生无脊椎动物	10	一般贸易	32	江苏省	90421	巴基斯坦
127	巴基斯坦	1605	制作或保藏的甲壳动物、软体动物及其他水生无脊椎动物	10	一般贸易	33	浙江省	1938620	巴基斯坦
127	巴基斯坦	1605	制作或保藏的甲壳动物、软体动物及其他水生无脊椎动物	10	一般贸易	35	福建省	349724	巴基斯坦
127	巴基斯坦	1605	制作或保藏的甲壳动物、软体动物及其他水生无脊椎动物	10	一般贸易	37	山东省	1059045	巴基斯坦
127	巴基斯坦	1605	制作或保藏的甲壳动物、软体动物及其他水生无脊椎动物	10	一般贸易	44	广东省	1490182	巴基斯坦
127	巴基斯坦	1605	制作或保藏的甲壳动物、软体动物及其他水生无脊椎动物	33	保税监管场所进出境货物	37	山东省	10774	巴基斯坦
127	巴基斯坦	1605	制作或保藏的甲壳动物、软体动物及其他水生无脊椎动物	34	海关特殊监管区域物流货物	12	天津市	55795	巴基斯坦
127	巴基斯坦	121229	不适合供人食用的海草及其他藻类	10	一般贸易	37	山东省	5038	巴基斯坦
129	菲律宾	301	活鱼	10	一般贸易	11	北京市	1100757	菲律宾	111380720
129	菲律宾	301	活鱼	10	一般贸易	12	天津市	3122	菲律宾
129	菲律宾	301	活鱼	10	一般贸易	13	河北省	89219	菲律宾
129	菲律宾	301	活鱼	10	一般贸易	31	上海市	3331589	菲律宾
129	菲律宾	301	活鱼	10	一般贸易	33	浙江省	9635594	菲律宾
129	菲律宾	301	活鱼	10	一般贸易	35	福建省	839987	菲律宾
129	菲律宾	301	活鱼	10	一般贸易	41	河南省	7982885	菲律宾
129	菲律宾	301	活鱼	10	一般贸易	42	湖北省	754608	菲律宾
129	菲律宾	301	活鱼	10	一般贸易	43	湖南省	36466	菲律宾
129	菲律宾	301	活鱼	10	一般贸易	44	广东省	13882983	菲律宾
129	菲律宾	301	活鱼	10	一般贸易	45	广西壮族自治区	2508065	菲律宾
129	菲律宾	301	活鱼	10	一般贸易	61	陕西省	675970	菲律宾
129	菲律宾	302	鲜、冷鱼，但品目03.04的鱼片及其他鱼肉除外	10	一般贸易	11	北京市	389982	菲律宾
129	菲律宾	302	鲜、冷鱼，但品目03.04的鱼片及其他鱼肉除外	10	一般贸易	31	上海市	3843	菲律宾
129	菲律宾	302	鲜、冷鱼，但品目03.04的鱼片及其他鱼肉除外	10	一般贸易	33	浙江省	1959311	菲律宾
129	菲律宾	302	鲜、冷鱼，但品目03.04的鱼片及其他鱼肉除外	10	一般贸易	41	河南省	280947	菲律宾
129	菲律宾	302	鲜、冷鱼，但品目03.04的鱼片及其他鱼肉除外	10	一般贸易	44	广东省	4234410	菲律宾
129	菲律宾	302	鲜、冷鱼，但品目03.04的鱼片及其他鱼肉除外	10	一般贸易	65	新疆维吾尔自治区	73775	菲律宾
129	菲律宾	303	冻鱼，但品目03.04的鱼片及其他鱼肉除外	10	一般贸易	11	北京市	96364	菲律宾
129	菲律宾	303	冻鱼，但品目03.04的鱼片及其他鱼肉除外	10	一般贸易	31	上海市	108642	菲律宾
129	菲律宾	303	冻鱼，但品目03.04的鱼片及其他鱼肉除外	10	一般贸易	32	江苏省	55386	菲律宾
129	菲律宾	303	冻鱼，但品目03.04的鱼片及其他鱼肉除外	10	一般贸易	33	浙江省	796958	菲律宾
129	菲律宾	303	冻鱼，但品目03.04的鱼片及其他鱼肉除外	10	一般贸易	35	福建省	191675	菲律宾
129	菲律宾	303	冻鱼，但品目03.04的鱼片及其他鱼肉除外	10	一般贸易	41	河南省	845148	菲律宾
129	菲律宾	303	冻鱼，但品目03.04的鱼片及其他鱼肉除外	10	一般贸易	42	湖北省	64915	菲律宾
129	菲律宾	303	冻鱼，但品目03.04的鱼片及其他鱼肉除外	10	一般贸易	44	广东省	149197	菲律宾
129	菲律宾	306	活、鲜、冷、冻、干、盐腌、盐渍、熏制的带壳或去壳甲壳动物；蒸过或用水煮过的带壳甲壳动物	10	一般贸易	12	天津市	309	菲律宾
129	菲律宾	306	活、鲜、冷、冻、干、盐腌、盐渍、熏制的带壳或去壳甲壳动物；蒸过或用水煮过的带壳甲壳动物	10	一般贸易	13	河北省	4516	菲律宾
129	菲律宾	306	活、鲜、冷、冻、干、盐腌、盐渍、熏制的带壳或去壳甲壳动物；蒸过或用水煮过的带壳甲壳动物	10	一般贸易	31	上海市	3022683	菲律宾
129	菲律宾	306	活、鲜、冷、冻、干、盐腌、盐渍、熏制的带壳或去壳甲壳动物；蒸过或用水煮过的带壳甲壳动物	10	一般贸易	33	浙江省	608	菲律宾
129	菲律宾	306	活、鲜、冷、冻、干、盐腌、盐渍、熏制的带壳或去壳甲壳动物；蒸过或用水煮过的带壳甲壳动物	10	一般贸易	35	福建省	3076128	菲律宾
129	菲律宾	306	活、鲜、冷、冻、干、盐腌、盐渍、熏制的带壳或去壳甲壳动物；蒸过或用水煮过的带壳甲壳动物	10	一般贸易	42	湖北省	5406	菲律宾
129	菲律宾	306	活、鲜、冷、冻、干、盐腌、盐渍、熏制的带壳或去壳甲壳动物；蒸过或用水煮过的带壳甲壳动物	10	一般贸易	44	广东省	488059	菲律宾
129	菲律宾	306	活、鲜、冷、冻、干、盐腌、盐渍、熏制的带壳或去壳甲壳动物；蒸过或用水煮过的带壳甲壳动物	10	一般贸易	61	陕西省	40501	菲律宾
129	菲律宾	307	活、鲜、冷、冻、干、盐腌、盐渍、熏制的带壳或去壳软体动物	10	一般贸易	31	上海市	385	菲律宾
129	菲律宾	307	活、鲜、冷、冻、干、盐腌、盐渍、熏制的带壳或去壳软体动物	10	一般贸易	32	江苏省	68683	菲律宾
129	菲律宾	307	活、鲜、冷、冻、干、盐腌、盐渍、熏制的带壳或去壳软体动物	10	一般贸易	33	浙江省	441829	菲律宾
129	菲律宾	307	活、鲜、冷、冻、干、盐腌、盐渍、熏制的带壳或去壳软体动物	10	一般贸易	35	福建省	1000394	菲律宾
129	菲律宾	307	活、鲜、冷、冻、干、盐腌、盐渍、熏制的带壳或去壳软体动物	10	一般贸易	37	山东省	215246	菲律宾
129	菲律宾	307	活、鲜、冷、冻、干、盐腌、盐渍、熏制的带壳或去壳软体动物	10	一般贸易	44	广东省	115766	菲律宾
129	菲律宾	307	活、鲜、冷、冻、干、盐腌、盐渍、熏制的带壳或去壳软体动物	10	一般贸易	61	陕西省	4221	菲律宾
129	菲律宾	307	活、鲜、冷、冻、干、盐腌、盐渍、熏制的带壳或去壳软体动物	10	一般贸易	65	新疆维吾尔自治区	1734	菲律宾
129	菲律宾	307	活、鲜、冷、冻、干、盐腌、盐渍、熏制的带壳或去壳软体动物	39	其他	35	福建省	385	菲律宾
129	菲律宾	308	不属于甲壳动物及软体动物的水生无脊椎动物，活、鲜、冷、冻、干、盐腌或盐渍、熏制的	10	一般贸易	12	天津市	242	菲律宾
129	菲律宾	308	不属于甲壳动物及软体动物的水生无脊椎动物，活、鲜、冷、冻、干、盐腌或盐渍、熏制的	10	一般贸易	13	河北省	1984	菲律宾
129	菲律宾	308	不属于甲壳动物及软体动物的水生无脊椎动物，活、鲜、冷、冻、干、盐腌或盐渍、熏制的	10	一般贸易	31	上海市	198	菲律宾
129	菲律宾	308	不属于甲壳动物及软体动物的水生无脊椎动物，活、鲜、冷、冻、干、盐腌或盐渍、熏制的	10	一般贸易	33	浙江省	1767	菲律宾
129	菲律宾	308	不属于甲壳动物及软体动物的水生无脊椎动物，活、鲜、冷、冻、干、盐腌或盐渍、熏制的	10	一般贸易	35	福建省	2419	菲律宾
129	菲律宾	308	不属于甲壳动物及软体动物的水生无脊椎动物，活、鲜、冷、冻、干、盐腌或盐渍、熏制的	10	一般贸易	42	湖北省	640	菲律宾
129	菲律宾	308	不属于甲壳动物及软体动物的水生无脊椎动物，活、鲜、冷、冻、干、盐腌或盐渍、熏制的	10	一般贸易	44	广东省	127390	菲律宾
129	菲律宾	308	不属于甲壳动物及软体动物的水生无脊椎动物，活、鲜、冷、冻、干、盐腌或盐渍、熏制的	10	一般贸易	61	陕西省	43779	菲律宾
129	菲律宾	1604	制作或保藏的鱼；鲟鱼子酱及鱼卵制的鲟鱼子酱代用品	10	一般贸易	31	上海市	612435	菲律宾
129	菲律宾	1604	制作或保藏的鱼；鲟鱼子酱及鱼卵制的鲟鱼子酱代用品	10	一般贸易	32	江苏省	47996	菲律宾
129	菲律宾	1605	制作或保藏的甲壳动物、软体动物及其他水生无脊椎动物	10	一般贸易	12	天津市	840000	菲律宾
129	菲律宾	1605	制作或保藏的甲壳动物、软体动物及其他水生无脊椎动物	10	一般贸易	37	山东省	896124	菲律宾
129	菲律宾	1605	制作或保藏的甲壳动物、软体动物及其他水生无脊椎动物	10	一般贸易	44	广东省	1703249	菲律宾
129	菲律宾	121221	适合供人食用的海草及其他藻类	10	一般贸易	11	北京市	140283	菲律宾
129	菲律宾	121221	适合供人食用的海草及其他藻类	10	一般贸易	31	上海市	58400	菲律宾
129	菲律宾	121221	适合供人食用的海草及其他藻类	10	一般贸易	32	江苏省	142626	菲律宾
129	菲律宾	121221	适合供人食用的海草及其他藻类	10	一般贸易	35	福建省	268303	菲律宾
129	菲律宾	121221	适合供人食用的海草及其他藻类	10	一般贸易	37	山东省	232904	菲律宾
129	菲律宾	121221	适合供人食用的海草及其他藻类	10	一般贸易	44	广东省	309376	菲律宾
129	菲律宾	121221	适合供人食用的海草及其他藻类	10	一般贸易	45	广西壮族自治区	492000	菲律宾
129	菲律宾	121229	不适合供人食用的海草及其他藻类	10	一般贸易	37	山东省	714411	菲律宾
129	菲律宾	301	活鱼	10	一般贸易	11	北京市	1225142	菲律宾
129	菲律宾	301	活鱼	10	一般贸易	12	天津市	619	菲律宾
129	菲律宾	301	活鱼	10	一般贸易	13	河北省	2892	菲律宾
129	菲律宾	301	活鱼	10	一般贸易	31	上海市	656275	菲律宾
129	菲律宾	301	活鱼	10	一般贸易	33	浙江省	7944427	菲律宾
129	菲律宾	301	活鱼	10	一般贸易	35	福建省	561032	菲律宾
129	菲律宾	301	活鱼	10	一般贸易	41	河南省	3968909	菲律宾
129	菲律宾	301	活鱼	10	一般贸易	43	湖南省	101247	菲律宾
129	菲律宾	301	活鱼	10	一般贸易	44	广东省	7783783	菲律宾
129	菲律宾	301	活鱼	10	一般贸易	45	广西壮族自治区	4244176	菲律宾
129	菲律宾	301	活鱼	10	一般贸易	61	陕西省	181766	菲律宾
129	菲律宾	302	鲜、冷鱼，但品目03.04的鱼片及其他鱼肉除外	10	一般贸易	11	北京市	363663	菲律宾
129	菲律宾	302	鲜、冷鱼，但品目03.04的鱼片及其他鱼肉除外	10	一般贸易	33	浙江省	1198128	菲律宾
129	菲律宾	302	鲜、冷鱼，但品目03.04的鱼片及其他鱼肉除外	10	一般贸易	35	福建省	28723	菲律宾
129	菲律宾	302	鲜、冷鱼，但品目03.04的鱼片及其他鱼肉除外	10	一般贸易	44	广东省	2303322	菲律宾
129	菲律宾	302	鲜、冷鱼，但品目03.04的鱼片及其他鱼肉除外	10	一般贸易	65	新疆维吾尔自治区	7061	菲律宾
129	菲律宾	303	冻鱼，但品目03.04的鱼片及其他鱼肉除外	10	一般贸易	31	上海市	160810	菲律宾
129	菲律宾	303	冻鱼，但品目03.04的鱼片及其他鱼肉除外	10	一般贸易	32	江苏省	407320	菲律宾
129	菲律宾	303	冻鱼，但品目03.04的鱼片及其他鱼肉除外	10	一般贸易	33	浙江省	649805	菲律宾
129	菲律宾	303	冻鱼，但品目03.04的鱼片及其他鱼肉除外	10	一般贸易	35	福建省	380058	菲律宾
129	菲律宾	303	冻鱼，但品目03.04的鱼片及其他鱼肉除外	10	一般贸易	42	湖北省	150574	菲律宾
129	菲律宾	303	冻鱼，但品目03.04的鱼片及其他鱼肉除外	10	一般贸易	44	广东省	95991	菲律宾
129	菲律宾	305	干、盐腌或盐渍的鱼； 熏鱼，不论在熏制前或熏制过程中是否烹煮	10	一般贸易	33	浙江省	180259	菲律宾
129	菲律宾	306	活、鲜、冷、冻、干、盐腌、盐渍、熏制的带壳或去壳甲壳动物；蒸过或用水煮过的带壳甲壳动物	10	一般贸易	13	河北省	102	菲律宾
129	菲律宾	306	活、鲜、冷、冻、干、盐腌、盐渍、熏制的带壳或去壳甲壳动物；蒸过或用水煮过的带壳甲壳动物	10	一般贸易	31	上海市	393715	菲律宾
129	菲律宾	306	活、鲜、冷、冻、干、盐腌、盐渍、熏制的带壳或去壳甲壳动物；蒸过或用水煮过的带壳甲壳动物	10	一般贸易	33	浙江省	29893	菲律宾
129	菲律宾	306	活、鲜、冷、冻、干、盐腌、盐渍、熏制的带壳或去壳甲壳动物；蒸过或用水煮过的带壳甲壳动物	10	一般贸易	35	福建省	575728	菲律宾
129	菲律宾	306	活、鲜、冷、冻、干、盐腌、盐渍、熏制的带壳或去壳甲壳动物；蒸过或用水煮过的带壳甲壳动物	10	一般贸易	44	广东省	139300	菲律宾
129	菲律宾	306	活、鲜、冷、冻、干、盐腌、盐渍、熏制的带壳或去壳甲壳动物；蒸过或用水煮过的带壳甲壳动物	10	一般贸易	61	陕西省	6753	菲律宾
129	菲律宾	307	活、鲜、冷、冻、干、盐腌、盐渍、熏制的带壳或去壳软体动物	10	一般贸易	33	浙江省	16063	菲律宾
129	菲律宾	307	活、鲜、冷、冻、干、盐腌、盐渍、熏制的带壳或去壳软体动物	10	一般贸易	35	福建省	586954	菲律宾
129	菲律宾	307	活、鲜、冷、冻、干、盐腌、盐渍、熏制的带壳或去壳软体动物	10	一般贸易	37	山东省	73881	菲律宾
129	菲律宾	307	活、鲜、冷、冻、干、盐腌、盐渍、熏制的带壳或去壳软体动物	10	一般贸易	44	广东省	64233	菲律宾
129	菲律宾	307	活、鲜、冷、冻、干、盐腌、盐渍、熏制的带壳或去壳软体动物	10	一般贸易	61	陕西省	283	菲律宾
129	菲律宾	308	不属于甲壳动物及软体动物的水生无脊椎动物，活、鲜、冷、冻、干、盐腌或盐渍、熏制的	10	一般贸易	13	河北省	361	菲律宾
129	菲律宾	308	不属于甲壳动物及软体动物的水生无脊椎动物，活、鲜、冷、冻、干、盐腌或盐渍、熏制的	10	一般贸易	31	上海市	111	菲律宾
129	菲律宾	308	不属于甲壳动物及软体动物的水生无脊椎动物，活、鲜、冷、冻、干、盐腌或盐渍、熏制的	10	一般贸易	35	福建省	300	菲律宾
129	菲律宾	308	不属于甲壳动物及软体动物的水生无脊椎动物，活、鲜、冷、冻、干、盐腌或盐渍、熏制的	10	一般贸易	44	广东省	58469	菲律宾
129	菲律宾	308	不属于甲壳动物及软体动物的水生无脊椎动物，活、鲜、冷、冻、干、盐腌或盐渍、熏制的	10	一般贸易	61	陕西省	13761	菲律宾
129	菲律宾	1604	制作或保藏的鱼；鲟鱼子酱及鱼卵制的鲟鱼子酱代用品	10	一般贸易	31	上海市	431571	菲律宾
129	菲律宾	1605	制作或保藏的甲壳动物、软体动物及其他水生无脊椎动物	10	一般贸易	12	天津市	1143000	菲律宾
129	菲律宾	1605	制作或保藏的甲壳动物、软体动物及其他水生无脊椎动物	10	一般贸易	44	广东省	962400	菲律宾
129	菲律宾	121221	适合供人食用的海草及其他藻类	10	一般贸易	31	上海市	1052033	菲律宾
129	菲律宾	121221	适合供人食用的海草及其他藻类	10	一般贸易	32	江苏省	100300	菲律宾
129	菲律宾	121221	适合供人食用的海草及其他藻类	10	一般贸易	33	浙江省	23229	菲律宾
129	菲律宾	121221	适合供人食用的海草及其他藻类	10	一般贸易	35	福建省	1923430	菲律宾
129	菲律宾	121221	适合供人食用的海草及其他藻类	10	一般贸易	37	山东省	23859	菲律宾
129	菲律宾	121221	适合供人食用的海草及其他藻类	10	一般贸易	44	广东省	708886	菲律宾
129	菲律宾	121221	适合供人食用的海草及其他藻类	10	一般贸易	45	广西壮族自治区	2817447	菲律宾
129	菲律宾	121229	不适合供人食用的海草及其他藻类	10	一般贸易	12	天津市	22572	菲律宾
129	菲律宾	121229	不适合供人食用的海草及其他藻类	10	一般贸易	37	山东省	2400927	菲律宾
131	沙特阿拉伯	306	活、鲜、冷、冻、干、盐腌、盐渍、熏制的带壳或去壳甲壳动物；蒸过或用水煮过的带壳甲壳动物	10	一般贸易	11	北京市	63218	沙特阿拉伯	75233832
131	沙特阿拉伯	306	活、鲜、冷、冻、干、盐腌、盐渍、熏制的带壳或去壳甲壳动物；蒸过或用水煮过的带壳甲壳动物	10	一般贸易	35	福建省	23356581	沙特阿拉伯
131	沙特阿拉伯	306	活、鲜、冷、冻、干、盐腌、盐渍、熏制的带壳或去壳甲壳动物；蒸过或用水煮过的带壳甲壳动物	10	一般贸易	37	山东省	964750	沙特阿拉伯
131	沙特阿拉伯	306	活、鲜、冷、冻、干、盐腌、盐渍、熏制的带壳或去壳甲壳动物；蒸过或用水煮过的带壳甲壳动物	10	一般贸易	43	湖南省	10331957	沙特阿拉伯
131	沙特阿拉伯	306	活、鲜、冷、冻、干、盐腌、盐渍、熏制的带壳或去壳甲壳动物；蒸过或用水煮过的带壳甲壳动物	10	一般贸易	45	广西壮族自治区	6372668	沙特阿拉伯
131	沙特阿拉伯	306	活、鲜、冷、冻、干、盐腌、盐渍、熏制的带壳或去壳甲壳动物；蒸过或用水煮过的带壳甲壳动物	10	一般贸易	50	重庆市	2539032	沙特阿拉伯
131	沙特阿拉伯	306	活、鲜、冷、冻、干、盐腌、盐渍、熏制的带壳或去壳甲壳动物；蒸过或用水煮过的带壳甲壳动物	10	一般贸易	51	四川省	2464600	沙特阿拉伯
131	沙特阿拉伯	306	活、鲜、冷、冻、干、盐腌、盐渍、熏制的带壳或去壳甲壳动物；蒸过或用水煮过的带壳甲壳动物	10	一般贸易	11	北京市	2813866	沙特阿拉伯
131	沙特阿拉伯	306	活、鲜、冷、冻、干、盐腌、盐渍、熏制的带壳或去壳甲壳动物；蒸过或用水煮过的带壳甲壳动物	10	一般贸易	32	江苏省	4458811	沙特阿拉伯
131	沙特阿拉伯	306	活、鲜、冷、冻、干、盐腌、盐渍、熏制的带壳或去壳甲壳动物；蒸过或用水煮过的带壳甲壳动物	10	一般贸易	35	福建省	2353320	沙特阿拉伯
131	沙特阿拉伯	306	活、鲜、冷、冻、干、盐腌、盐渍、熏制的带壳或去壳甲壳动物；蒸过或用水煮过的带壳甲壳动物	10	一般贸易	43	湖南省	18333454	沙特阿拉伯
131	沙特阿拉伯	306	活、鲜、冷、冻、干、盐腌、盐渍、熏制的带壳或去壳甲壳动物；蒸过或用水煮过的带壳甲壳动物	10	一般贸易	45	广西壮族自治区	1181575	沙特阿拉伯
132	新加坡	303	冻鱼，但品目03.04的鱼片及其他鱼肉除外	10	一般贸易	21	辽宁省	410813	新加坡	26863926
132	新加坡	303	冻鱼，但品目03.04的鱼片及其他鱼肉除外	10	一般贸易	33	浙江省	8635672	新加坡
132	新加坡	303	冻鱼，但品目03.04的鱼片及其他鱼肉除外	10	一般贸易	44	广东省	7408458	新加坡
132	新加坡	303	冻鱼，但品目03.04的鱼片及其他鱼肉除外	34	海关特殊监管区域物流货物	21	辽宁省	213819	新加坡
132	新加坡	305	干、盐腌或盐渍的鱼； 熏鱼，不论在熏制前或熏制过程中是否烹煮	10	一般贸易	44	广东省	413712	新加坡
132	新加坡	1604	制作或保藏的鱼；鲟鱼子酱及鱼卵制的鲟鱼子酱代用品	10	一般贸易	31	上海市	90117	新加坡
132	新加坡	1604	制作或保藏的鱼；鲟鱼子酱及鱼卵制的鲟鱼子酱代用品	10	一般贸易	46	海南省	43259	新加坡
132	新加坡	1605	制作或保藏的甲壳动物、软体动物及其他水生无脊椎动物	10	一般贸易	31	上海市	7933	新加坡
132	新加坡	303	冻鱼，但品目03.04的鱼片及其他鱼肉除外	10	一般贸易	21	辽宁省	1107016	新加坡
132	新加坡	303	冻鱼，但品目03.04的鱼片及其他鱼肉除外	10	一般贸易	33	浙江省	1568796	新加坡
132	新加坡	303	冻鱼，但品目03.04的鱼片及其他鱼肉除外	10	一般贸易	44	广东省	4285539	新加坡
132	新加坡	305	干、盐腌或盐渍的鱼； 熏鱼，不论在熏制前或熏制过程中是否烹煮	10	一般贸易	33	浙江省	1225973	新加坡
132	新加坡	305	干、盐腌或盐渍的鱼； 熏鱼，不论在熏制前或熏制过程中是否烹煮	10	一般贸易	44	广东省	728844	新加坡
132	新加坡	1604	制作或保藏的鱼；鲟鱼子酱及鱼卵制的鲟鱼子酱代用品	10	一般贸易	31	上海市	135460	新加坡
132	新加坡	1604	制作或保藏的鱼；鲟鱼子酱及鱼卵制的鲟鱼子酱代用品	10	一般贸易	33	浙江省	119726	新加坡
132	新加坡	1604	制作或保藏的鱼；鲟鱼子酱及鱼卵制的鲟鱼子酱代用品	10	一般贸易	46	海南省	44861	新加坡
132	新加坡	1605	制作或保藏的甲壳动物、软体动物及其他水生无脊椎动物	10	一般贸易	44	广东省	423928	新加坡
133	韩国	302	鲜、冷鱼，但品目03.04的鱼片及其他鱼肉除外	10	一般贸易	21	辽宁省	16596	韩国	281235486
133	韩国	302	鲜、冷鱼，但品目03.04的鱼片及其他鱼肉除外	10	一般贸易	31	上海市	81028	韩国
133	韩国	302	鲜、冷鱼，但品目03.04的鱼片及其他鱼肉除外	10	一般贸易	33	浙江省	24708	韩国
133	韩国	302	鲜、冷鱼，但品目03.04的鱼片及其他鱼肉除外	10	一般贸易	37	山东省	2075077	韩国
133	韩国	302	鲜、冷鱼，但品目03.04的鱼片及其他鱼肉除外	39	其他	31	上海市	2600	韩国
133	韩国	303	冻鱼，但品目03.04的鱼片及其他鱼肉除外	10	一般贸易	11	北京市	1484410	韩国
133	韩国	303	冻鱼，但品目03.04的鱼片及其他鱼肉除外	10	一般贸易	12	天津市	95336	韩国
133	韩国	303	冻鱼，但品目03.04的鱼片及其他鱼肉除外	10	一般贸易	21	辽宁省	177212	韩国
133	韩国	303	冻鱼，但品目03.04的鱼片及其他鱼肉除外	10	一般贸易	31	上海市	1772421	韩国
133	韩国	303	冻鱼，但品目03.04的鱼片及其他鱼肉除外	10	一般贸易	32	江苏省	369153	韩国
133	韩国	303	冻鱼，但品目03.04的鱼片及其他鱼肉除外	10	一般贸易	33	浙江省	662225	韩国
133	韩国	303	冻鱼，但品目03.04的鱼片及其他鱼肉除外	10	一般贸易	35	福建省	1165032	韩国
133	韩国	303	冻鱼，但品目03.04的鱼片及其他鱼肉除外	10	一般贸易	37	山东省	17392771	韩国
133	韩国	303	冻鱼，但品目03.04的鱼片及其他鱼肉除外	10	一般贸易	44	广东省	1180838	韩国
133	韩国	303	冻鱼，但品目03.04的鱼片及其他鱼肉除外	14	来料加工贸易	21	辽宁省	525038	韩国
133	韩国	303	冻鱼，但品目03.04的鱼片及其他鱼肉除外	14	来料加工贸易	37	山东省	3298435	韩国
133	韩国	303	冻鱼，但品目03.04的鱼片及其他鱼肉除外	15	进料加工贸易	21	辽宁省	3680550	韩国
133	韩国	303	冻鱼，但品目03.04的鱼片及其他鱼肉除外	15	进料加工贸易	22	吉林省	180008	韩国
133	韩国	303	冻鱼，但品目03.04的鱼片及其他鱼肉除外	15	进料加工贸易	33	浙江省	25789464	韩国
133	韩国	303	冻鱼，但品目03.04的鱼片及其他鱼肉除外	15	进料加工贸易	37	山东省	24169548	韩国
133	韩国	303	冻鱼，但品目03.04的鱼片及其他鱼肉除外	33	保税监管场所进出境货物	21	辽宁省	1860154	韩国
133	韩国	303	冻鱼，但品目03.04的鱼片及其他鱼肉除外	33	保税监管场所进出境货物	33	浙江省	1471716	韩国
133	韩国	303	冻鱼，但品目03.04的鱼片及其他鱼肉除外	33	保税监管场所进出境货物	37	山东省	586080	韩国
133	韩国	303	冻鱼，但品目03.04的鱼片及其他鱼肉除外	34	海关特殊监管区域物流货物	31	上海市	1861711	韩国
133	韩国	303	冻鱼，但品目03.04的鱼片及其他鱼肉除外	34	海关特殊监管区域物流货物	37	山东省	170510	韩国
133	韩国	304	鲜、冷、冻鱼片及其他鱼肉（不论是否绞碎）	10	一般贸易	21	辽宁省	6859419	韩国
133	韩国	304	鲜、冷、冻鱼片及其他鱼肉（不论是否绞碎）	10	一般贸易	31	上海市	383805	韩国
133	韩国	304	鲜、冷、冻鱼片及其他鱼肉（不论是否绞碎）	10	一般贸易	37	山东省	1299592	韩国
133	韩国	304	鲜、冷、冻鱼片及其他鱼肉（不论是否绞碎）	15	进料加工贸易	37	山东省	3203921	韩国
133	韩国	305	干、盐腌或盐渍的鱼； 熏鱼，不论在熏制前或熏制过程中是否烹煮	10	一般贸易	37	山东省	15255	韩国
133	韩国	306	活、鲜、冷、冻、干、盐腌、盐渍、熏制的带壳或去壳甲壳动物；蒸过或用水煮过的带壳甲壳动物	10	一般贸易	21	辽宁省	4564767	韩国
133	韩国	306	活、鲜、冷、冻、干、盐腌、盐渍、熏制的带壳或去壳甲壳动物；蒸过或用水煮过的带壳甲壳动物	10	一般贸易	31	上海市	100	韩国
133	韩国	306	活、鲜、冷、冻、干、盐腌、盐渍、熏制的带壳或去壳甲壳动物；蒸过或用水煮过的带壳甲壳动物	10	一般贸易	33	浙江省	1493177	韩国
133	韩国	306	活、鲜、冷、冻、干、盐腌、盐渍、熏制的带壳或去壳甲壳动物；蒸过或用水煮过的带壳甲壳动物	10	一般贸易	37	山东省	3317605	韩国
133	韩国	306	活、鲜、冷、冻、干、盐腌、盐渍、熏制的带壳或去壳甲壳动物；蒸过或用水煮过的带壳甲壳动物	10	一般贸易	44	广东省	1247655	韩国
133	韩国	306	活、鲜、冷、冻、干、盐腌、盐渍、熏制的带壳或去壳甲壳动物；蒸过或用水煮过的带壳甲壳动物	15	进料加工贸易	37	山东省	17952	韩国
133	韩国	307	活、鲜、冷、冻、干、盐腌、盐渍、熏制的带壳或去壳软体动物	10	一般贸易	11	北京市	347893	韩国
133	韩国	307	活、鲜、冷、冻、干、盐腌、盐渍、熏制的带壳或去壳软体动物	10	一般贸易	21	辽宁省	1018682	韩国
133	韩国	307	活、鲜、冷、冻、干、盐腌、盐渍、熏制的带壳或去壳软体动物	10	一般贸易	31	上海市	8065	韩国
133	韩国	307	活、鲜、冷、冻、干、盐腌、盐渍、熏制的带壳或去壳软体动物	10	一般贸易	35	福建省	191970	韩国
133	韩国	307	活、鲜、冷、冻、干、盐腌、盐渍、熏制的带壳或去壳软体动物	10	一般贸易	37	山东省	12777738	韩国
133	韩国	307	活、鲜、冷、冻、干、盐腌、盐渍、熏制的带壳或去壳软体动物	10	一般贸易	44	广东省	169669	韩国
133	韩国	307	活、鲜、冷、冻、干、盐腌、盐渍、熏制的带壳或去壳软体动物	14	来料加工贸易	21	辽宁省	2063	韩国
133	韩国	307	活、鲜、冷、冻、干、盐腌、盐渍、熏制的带壳或去壳软体动物	15	进料加工贸易	37	山东省	4199883	韩国
133	韩国	307	活、鲜、冷、冻、干、盐腌、盐渍、熏制的带壳或去壳软体动物	33	保税监管场所进出境货物	21	辽宁省	539303	韩国
133	韩国	307	活、鲜、冷、冻、干、盐腌、盐渍、熏制的带壳或去壳软体动物	39	其他	31	上海市	1781	韩国
133	韩国	308	不属于甲壳动物及软体动物的水生无脊椎动物，活、鲜、冷、冻、干、盐腌或盐渍、熏制的	10	一般贸易	37	山东省	201769	韩国
133	韩国	1604	制作或保藏的鱼；鲟鱼子酱及鱼卵制的鲟鱼子酱代用品	10	一般贸易	11	北京市	617976	韩国
133	韩国	1604	制作或保藏的鱼；鲟鱼子酱及鱼卵制的鲟鱼子酱代用品	10	一般贸易	21	辽宁省	5249807	韩国
133	韩国	1604	制作或保藏的鱼；鲟鱼子酱及鱼卵制的鲟鱼子酱代用品	10	一般贸易	22	吉林省	389104	韩国
133	韩国	1604	制作或保藏的鱼；鲟鱼子酱及鱼卵制的鲟鱼子酱代用品	10	一般贸易	31	上海市	6583617	韩国
133	韩国	1604	制作或保藏的鱼；鲟鱼子酱及鱼卵制的鲟鱼子酱代用品	10	一般贸易	37	山东省	11432266	韩国
133	韩国	1604	制作或保藏的鱼；鲟鱼子酱及鱼卵制的鲟鱼子酱代用品	10	一般贸易	41	河南省	60983	韩国
133	韩国	1604	制作或保藏的鱼；鲟鱼子酱及鱼卵制的鲟鱼子酱代用品	10	一般贸易	42	湖北省	165600	韩国
133	韩国	1604	制作或保藏的鱼；鲟鱼子酱及鱼卵制的鲟鱼子酱代用品	10	一般贸易	44	广东省	802648	韩国
133	韩国	1604	制作或保藏的鱼；鲟鱼子酱及鱼卵制的鲟鱼子酱代用品	10	一般贸易	46	海南省	77968	韩国
133	韩国	1604	制作或保藏的鱼；鲟鱼子酱及鱼卵制的鲟鱼子酱代用品	33	保税监管场所进出境货物	31	上海市	180799	韩国
133	韩国	1604	制作或保藏的鱼；鲟鱼子酱及鱼卵制的鲟鱼子酱代用品	34	海关特殊监管区域物流货物	21	辽宁省	104737	韩国
133	韩国	1604	制作或保藏的鱼；鲟鱼子酱及鱼卵制的鲟鱼子酱代用品	34	海关特殊监管区域物流货物	37	山东省	77155	韩国
133	韩国	1604	制作或保藏的鱼；鲟鱼子酱及鱼卵制的鲟鱼子酱代用品	39	其他	37	山东省	34687	韩国
133	韩国	1605	制作或保藏的甲壳动物、软体动物及其他水生无脊椎动物	10	一般贸易	21	辽宁省	1479180	韩国
133	韩国	1605	制作或保藏的甲壳动物、软体动物及其他水生无脊椎动物	10	一般贸易	31	上海市	3288400	韩国
133	韩国	1605	制作或保藏的甲壳动物、软体动物及其他水生无脊椎动物	10	一般贸易	37	山东省	6609621	韩国
133	韩国	1605	制作或保藏的甲壳动物、软体动物及其他水生无脊椎动物	10	一般贸易	44	广东省	2492316	韩国
133	韩国	1605	制作或保藏的甲壳动物、软体动物及其他水生无脊椎动物	33	保税监管场所进出境货物	31	上海市	138749	韩国
133	韩国	121221	适合供人食用的海草及其他藻类	10	一般贸易	11	北京市	339568	韩国
133	韩国	121221	适合供人食用的海草及其他藻类	10	一般贸易	21	辽宁省	12039	韩国
133	韩国	121221	适合供人食用的海草及其他藻类	10	一般贸易	22	吉林省	24029	韩国
133	韩国	121221	适合供人食用的海草及其他藻类	10	一般贸易	31	上海市	30112	韩国
133	韩国	121221	适合供人食用的海草及其他藻类	10	一般贸易	32	江苏省	2199846	韩国
133	韩国	121221	适合供人食用的海草及其他藻类	10	一般贸易	35	福建省	1584882	韩国
133	韩国	121221	适合供人食用的海草及其他藻类	10	一般贸易	37	山东省	4004617	韩国
133	韩国	301	活鱼	10	一般贸易	31	上海市	449	韩国
133	韩国	302	鲜、冷鱼，但品目03.04的鱼片及其他鱼肉除外	10	一般贸易	21	辽宁省	227	韩国
133	韩国	302	鲜、冷鱼，但品目03.04的鱼片及其他鱼肉除外	10	一般贸易	31	上海市	562	韩国
133	韩国	302	鲜、冷鱼，但品目03.04的鱼片及其他鱼肉除外	10	一般贸易	37	山东省	470906	韩国
133	韩国	303	冻鱼，但品目03.04的鱼片及其他鱼肉除外	10	一般贸易	12	天津市	66120	韩国
133	韩国	303	冻鱼，但品目03.04的鱼片及其他鱼肉除外	10	一般贸易	21	辽宁省	959469	韩国
133	韩国	303	冻鱼，但品目03.04的鱼片及其他鱼肉除外	10	一般贸易	31	上海市	1578535	韩国
133	韩国	303	冻鱼，但品目03.04的鱼片及其他鱼肉除外	10	一般贸易	32	江苏省	51469	韩国
133	韩国	303	冻鱼，但品目03.04的鱼片及其他鱼肉除外	10	一般贸易	33	浙江省	1271080	韩国
133	韩国	303	冻鱼，但品目03.04的鱼片及其他鱼肉除外	10	一般贸易	35	福建省	1019269	韩国
133	韩国	303	冻鱼，但品目03.04的鱼片及其他鱼肉除外	10	一般贸易	37	山东省	9182962	韩国
133	韩国	303	冻鱼，但品目03.04的鱼片及其他鱼肉除外	10	一般贸易	44	广东省	507408	韩国
133	韩国	303	冻鱼，但品目03.04的鱼片及其他鱼肉除外	14	来料加工贸易	21	辽宁省	285294	韩国
133	韩国	303	冻鱼，但品目03.04的鱼片及其他鱼肉除外	14	来料加工贸易	37	山东省	3209595	韩国
133	韩国	303	冻鱼，但品目03.04的鱼片及其他鱼肉除外	15	进料加工贸易	21	辽宁省	846394	韩国
133	韩国	303	冻鱼，但品目03.04的鱼片及其他鱼肉除外	15	进料加工贸易	22	吉林省	18535	韩国
133	韩国	303	冻鱼，但品目03.04的鱼片及其他鱼肉除外	15	进料加工贸易	33	浙江省	1894176	韩国
133	韩国	303	冻鱼，但品目03.04的鱼片及其他鱼肉除外	15	进料加工贸易	37	山东省	18141646	韩国
133	韩国	303	冻鱼，但品目03.04的鱼片及其他鱼肉除外	33	保税监管场所进出境货物	21	辽宁省	650129	韩国
133	韩国	303	冻鱼，但品目03.04的鱼片及其他鱼肉除外	33	保税监管场所进出境货物	37	山东省	2006114	韩国
133	韩国	303	冻鱼，但品目03.04的鱼片及其他鱼肉除外	34	海关特殊监管区域物流货物	21	辽宁省	135684	韩国
133	韩国	304	鲜、冷、冻鱼片及其他鱼肉（不论是否绞碎）	10	一般贸易	21	辽宁省	2893890	韩国
133	韩国	304	鲜、冷、冻鱼片及其他鱼肉（不论是否绞碎）	15	进料加工贸易	37	山东省	1930865	韩国
133	韩国	304	鲜、冷、冻鱼片及其他鱼肉（不论是否绞碎）	39	其他	37	山东省	600	韩国
133	韩国	305	干、盐腌或盐渍的鱼； 熏鱼，不论在熏制前或熏制过程中是否烹煮	10	一般贸易	37	山东省	60213	韩国
133	韩国	306	活、鲜、冷、冻、干、盐腌、盐渍、熏制的带壳或去壳甲壳动物；蒸过或用水煮过的带壳甲壳动物	10	一般贸易	21	辽宁省	281594	韩国
133	韩国	306	活、鲜、冷、冻、干、盐腌、盐渍、熏制的带壳或去壳甲壳动物；蒸过或用水煮过的带壳甲壳动物	10	一般贸易	31	上海市	6	韩国
133	韩国	306	活、鲜、冷、冻、干、盐腌、盐渍、熏制的带壳或去壳甲壳动物；蒸过或用水煮过的带壳甲壳动物	10	一般贸易	33	浙江省	530930	韩国
133	韩国	306	活、鲜、冷、冻、干、盐腌、盐渍、熏制的带壳或去壳甲壳动物；蒸过或用水煮过的带壳甲壳动物	10	一般贸易	37	山东省	411099	韩国
133	韩国	306	活、鲜、冷、冻、干、盐腌、盐渍、熏制的带壳或去壳甲壳动物；蒸过或用水煮过的带壳甲壳动物	10	一般贸易	44	广东省	111000	韩国
133	韩国	307	活、鲜、冷、冻、干、盐腌、盐渍、熏制的带壳或去壳软体动物	10	一般贸易	11	北京市	176598	韩国
133	韩国	307	活、鲜、冷、冻、干、盐腌、盐渍、熏制的带壳或去壳软体动物	10	一般贸易	13	河北省	77532	韩国
133	韩国	307	活、鲜、冷、冻、干、盐腌、盐渍、熏制的带壳或去壳软体动物	10	一般贸易	21	辽宁省	39719	韩国
133	韩国	307	活、鲜、冷、冻、干、盐腌、盐渍、熏制的带壳或去壳软体动物	10	一般贸易	31	上海市	37268	韩国
133	韩国	307	活、鲜、冷、冻、干、盐腌、盐渍、熏制的带壳或去壳软体动物	10	一般贸易	33	浙江省	84483	韩国
133	韩国	307	活、鲜、冷、冻、干、盐腌、盐渍、熏制的带壳或去壳软体动物	10	一般贸易	37	山东省	2938220	韩国
133	韩国	307	活、鲜、冷、冻、干、盐腌、盐渍、熏制的带壳或去壳软体动物	14	来料加工贸易	37	山东省	328609	韩国
133	韩国	307	活、鲜、冷、冻、干、盐腌、盐渍、熏制的带壳或去壳软体动物	15	进料加工贸易	21	辽宁省	58553	韩国
133	韩国	307	活、鲜、冷、冻、干、盐腌、盐渍、熏制的带壳或去壳软体动物	15	进料加工贸易	35	福建省	1554520	韩国
133	韩国	307	活、鲜、冷、冻、干、盐腌、盐渍、熏制的带壳或去壳软体动物	15	进料加工贸易	37	山东省	680649	韩国
133	韩国	307	活、鲜、冷、冻、干、盐腌、盐渍、熏制的带壳或去壳软体动物	34	海关特殊监管区域物流货物	21	辽宁省	74381	韩国
133	韩国	308	不属于甲壳动物及软体动物的水生无脊椎动物，活、鲜、冷、冻、干、盐腌或盐渍、熏制的	10	一般贸易	37	山东省	2284	韩国
133	韩国	1604	制作或保藏的鱼；鲟鱼子酱及鱼卵制的鲟鱼子酱代用品	10	一般贸易	11	北京市	468219	韩国
133	韩国	1604	制作或保藏的鱼；鲟鱼子酱及鱼卵制的鲟鱼子酱代用品	10	一般贸易	21	辽宁省	4252243	韩国
133	韩国	1604	制作或保藏的鱼；鲟鱼子酱及鱼卵制的鲟鱼子酱代用品	10	一般贸易	22	吉林省	635132	韩国
133	韩国	1604	制作或保藏的鱼；鲟鱼子酱及鱼卵制的鲟鱼子酱代用品	10	一般贸易	31	上海市	3019954	韩国
133	韩国	1604	制作或保藏的鱼；鲟鱼子酱及鱼卵制的鲟鱼子酱代用品	10	一般贸易	33	浙江省	38301	韩国
133	韩国	1604	制作或保藏的鱼；鲟鱼子酱及鱼卵制的鲟鱼子酱代用品	10	一般贸易	37	山东省	4975458	韩国
133	韩国	1604	制作或保藏的鱼；鲟鱼子酱及鱼卵制的鲟鱼子酱代用品	10	一般贸易	42	湖北省	324480	韩国
133	韩国	1604	制作或保藏的鱼；鲟鱼子酱及鱼卵制的鲟鱼子酱代用品	10	一般贸易	44	广东省	1145838	韩国
133	韩国	1604	制作或保藏的鱼；鲟鱼子酱及鱼卵制的鲟鱼子酱代用品	33	保税监管场所进出境货物	31	上海市	98038	韩国
133	韩国	1604	制作或保藏的鱼；鲟鱼子酱及鱼卵制的鲟鱼子酱代用品	34	海关特殊监管区域物流货物	21	辽宁省	42073	韩国
133	韩国	1604	制作或保藏的鱼；鲟鱼子酱及鱼卵制的鲟鱼子酱代用品	34	海关特殊监管区域物流货物	37	山东省	85389	韩国
133	韩国	1604	制作或保藏的鱼；鲟鱼子酱及鱼卵制的鲟鱼子酱代用品	39	其他	21	辽宁省	95	韩国
133	韩国	1605	制作或保藏的甲壳动物、软体动物及其他水生无脊椎动物	10	一般贸易	21	辽宁省	5081	韩国
133	韩国	1605	制作或保藏的甲壳动物、软体动物及其他水生无脊椎动物	10	一般贸易	31	上海市	440228	韩国
133	韩国	1605	制作或保藏的甲壳动物、软体动物及其他水生无脊椎动物	10	一般贸易	37	山东省	4819062	韩国
133	韩国	1605	制作或保藏的甲壳动物、软体动物及其他水生无脊椎动物	10	一般贸易	44	广东省	111363	韩国
133	韩国	1605	制作或保藏的甲壳动物、软体动物及其他水生无脊椎动物	33	保税监管场所进出境货物	31	上海市	11906	韩国
133	韩国	121221	适合供人食用的海草及其他藻类	10	一般贸易	11	北京市	1073230	韩国
133	韩国	121221	适合供人食用的海草及其他藻类	10	一般贸易	21	辽宁省	40347	韩国
133	韩国	121221	适合供人食用的海草及其他藻类	10	一般贸易	22	吉林省	96768	韩国
133	韩国	121221	适合供人食用的海草及其他藻类	10	一般贸易	31	上海市	186992	韩国
133	韩国	121221	适合供人食用的海草及其他藻类	10	一般贸易	32	江苏省	2549136	韩国
133	韩国	121221	适合供人食用的海草及其他藻类	10	一般贸易	35	福建省	4087025	韩国
133	韩国	121221	适合供人食用的海草及其他藻类	10	一般贸易	37	山东省	14318918	韩国
133	韩国	121221	适合供人食用的海草及其他藻类	10	一般贸易	44	广东省	38671	韩国
133	韩国	121221	适合供人食用的海草及其他藻类	15	进料加工贸易	32	江苏省	1171049	韩国
133	韩国	121221	适合供人食用的海草及其他藻类	34	海关特殊监管区域物流货物	12	天津市	2310811	韩国
133	韩国	121221	适合供人食用的海草及其他藻类	34	海关特殊监管区域物流货物	31	上海市	15242	韩国
133	韩国	121221	适合供人食用的海草及其他藻类	34	海关特殊监管区域物流货物	37	山东省	370010	韩国
134	斯里兰卡	301	活鱼	10	一般贸易	12	天津市	6531	斯里兰卡	15039275
134	斯里兰卡	301	活鱼	10	一般贸易	13	河北省	6622	斯里兰卡
134	斯里兰卡	301	活鱼	10	一般贸易	31	上海市	61548	斯里兰卡
134	斯里兰卡	301	活鱼	10	一般贸易	32	江苏省	5742	斯里兰卡
134	斯里兰卡	301	活鱼	10	一般贸易	33	浙江省	303625	斯里兰卡
134	斯里兰卡	301	活鱼	10	一般贸易	42	湖北省	3898	斯里兰卡
134	斯里兰卡	301	活鱼	10	一般贸易	44	广东省	783567	斯里兰卡
134	斯里兰卡	301	活鱼	10	一般贸易	61	陕西省	49639	斯里兰卡
134	斯里兰卡	302	鲜、冷鱼，但品目03.04的鱼片及其他鱼肉除外	10	一般贸易	11	北京市	3421	斯里兰卡
134	斯里兰卡	302	鲜、冷鱼，但品目03.04的鱼片及其他鱼肉除外	10	一般贸易	35	福建省	6966	斯里兰卡
134	斯里兰卡	302	鲜、冷鱼，但品目03.04的鱼片及其他鱼肉除外	10	一般贸易	43	湖南省	149149	斯里兰卡
134	斯里兰卡	302	鲜、冷鱼，但品目03.04的鱼片及其他鱼肉除外	10	一般贸易	44	广东省	253450	斯里兰卡
134	斯里兰卡	303	冻鱼，但品目03.04的鱼片及其他鱼肉除外	10	一般贸易	11	北京市	177479	斯里兰卡
134	斯里兰卡	303	冻鱼，但品目03.04的鱼片及其他鱼肉除外	10	一般贸易	33	浙江省	196053	斯里兰卡
134	斯里兰卡	303	冻鱼，但品目03.04的鱼片及其他鱼肉除外	10	一般贸易	35	福建省	615071	斯里兰卡
134	斯里兰卡	303	冻鱼，但品目03.04的鱼片及其他鱼肉除外	10	一般贸易	42	湖北省	290757	斯里兰卡
134	斯里兰卡	303	冻鱼，但品目03.04的鱼片及其他鱼肉除外	10	一般贸易	44	广东省	128088	斯里兰卡
134	斯里兰卡	303	冻鱼，但品目03.04的鱼片及其他鱼肉除外	10	一般贸易	46	海南省	112954	斯里兰卡
134	斯里兰卡	303	冻鱼，但品目03.04的鱼片及其他鱼肉除外	10	一般贸易	50	重庆市	80470	斯里兰卡
134	斯里兰卡	306	活、鲜、冷、冻、干、盐腌、盐渍、熏制的带壳或去壳甲壳动物；蒸过或用水煮过的带壳甲壳动物	10	一般贸易	12	天津市	414	斯里兰卡
134	斯里兰卡	306	活、鲜、冷、冻、干、盐腌、盐渍、熏制的带壳或去壳甲壳动物；蒸过或用水煮过的带壳甲壳动物	10	一般贸易	13	河北省	5666	斯里兰卡
134	斯里兰卡	306	活、鲜、冷、冻、干、盐腌、盐渍、熏制的带壳或去壳甲壳动物；蒸过或用水煮过的带壳甲壳动物	10	一般贸易	31	上海市	1956394	斯里兰卡
134	斯里兰卡	306	活、鲜、冷、冻、干、盐腌、盐渍、熏制的带壳或去壳甲壳动物；蒸过或用水煮过的带壳甲壳动物	10	一般贸易	32	江苏省	2452	斯里兰卡
134	斯里兰卡	306	活、鲜、冷、冻、干、盐腌、盐渍、熏制的带壳或去壳甲壳动物；蒸过或用水煮过的带壳甲壳动物	10	一般贸易	33	浙江省	17853	斯里兰卡
134	斯里兰卡	306	活、鲜、冷、冻、干、盐腌、盐渍、熏制的带壳或去壳甲壳动物；蒸过或用水煮过的带壳甲壳动物	10	一般贸易	42	湖北省	630	斯里兰卡
134	斯里兰卡	306	活、鲜、冷、冻、干、盐腌、盐渍、熏制的带壳或去壳甲壳动物；蒸过或用水煮过的带壳甲壳动物	10	一般贸易	44	广东省	136061	斯里兰卡
134	斯里兰卡	306	活、鲜、冷、冻、干、盐腌、盐渍、熏制的带壳或去壳甲壳动物；蒸过或用水煮过的带壳甲壳动物	10	一般贸易	61	陕西省	18977	斯里兰卡
134	斯里兰卡	307	活、鲜、冷、冻、干、盐腌、盐渍、熏制的带壳或去壳软体动物	10	一般贸易	11	北京市	478267	斯里兰卡
134	斯里兰卡	307	活、鲜、冷、冻、干、盐腌、盐渍、熏制的带壳或去壳软体动物	10	一般贸易	32	江苏省	186948	斯里兰卡
134	斯里兰卡	307	活、鲜、冷、冻、干、盐腌、盐渍、熏制的带壳或去壳软体动物	10	一般贸易	33	浙江省	84247	斯里兰卡
134	斯里兰卡	307	活、鲜、冷、冻、干、盐腌、盐渍、熏制的带壳或去壳软体动物	10	一般贸易	35	福建省	1055297	斯里兰卡
134	斯里兰卡	307	活、鲜、冷、冻、干、盐腌、盐渍、熏制的带壳或去壳软体动物	10	一般贸易	42	湖北省	497175	斯里兰卡
134	斯里兰卡	307	活、鲜、冷、冻、干、盐腌、盐渍、熏制的带壳或去壳软体动物	10	一般贸易	44	广东省	236556	斯里兰卡
134	斯里兰卡	308	不属于甲壳动物及软体动物的水生无脊椎动物，活、鲜、冷、冻、干、盐腌或盐渍、熏制的	10	一般贸易	13	河北省	115	斯里兰卡
134	斯里兰卡	308	不属于甲壳动物及软体动物的水生无脊椎动物，活、鲜、冷、冻、干、盐腌或盐渍、熏制的	10	一般贸易	32	江苏省	746	斯里兰卡
134	斯里兰卡	308	不属于甲壳动物及软体动物的水生无脊椎动物，活、鲜、冷、冻、干、盐腌或盐渍、熏制的	10	一般贸易	33	浙江省	2022	斯里兰卡
134	斯里兰卡	308	不属于甲壳动物及软体动物的水生无脊椎动物，活、鲜、冷、冻、干、盐腌或盐渍、熏制的	10	一般贸易	44	广东省	9353	斯里兰卡
134	斯里兰卡	308	不属于甲壳动物及软体动物的水生无脊椎动物，活、鲜、冷、冻、干、盐腌或盐渍、熏制的	10	一般贸易	61	陕西省	1902	斯里兰卡
134	斯里兰卡	1605	制作或保藏的甲壳动物、软体动物及其他水生无脊椎动物	10	一般贸易	12	天津市	62512	斯里兰卡
134	斯里兰卡	1605	制作或保藏的甲壳动物、软体动物及其他水生无脊椎动物	10	一般贸易	44	广东省	361426	斯里兰卡
134	斯里兰卡	301	活鱼	10	一般贸易	12	天津市	5131	斯里兰卡
134	斯里兰卡	301	活鱼	10	一般贸易	13	河北省	9023	斯里兰卡
134	斯里兰卡	301	活鱼	10	一般贸易	31	上海市	10263	斯里兰卡
134	斯里兰卡	301	活鱼	10	一般贸易	32	江苏省	7997	斯里兰卡
134	斯里兰卡	301	活鱼	10	一般贸易	33	浙江省	59809	斯里兰卡
134	斯里兰卡	301	活鱼	10	一般贸易	44	广东省	431426	斯里兰卡
134	斯里兰卡	301	活鱼	10	一般贸易	61	陕西省	18591	斯里兰卡
134	斯里兰卡	302	鲜、冷鱼，但品目03.04的鱼片及其他鱼肉除外	10	一般贸易	43	湖南省	84829	斯里兰卡
134	斯里兰卡	302	鲜、冷鱼，但品目03.04的鱼片及其他鱼肉除外	10	一般贸易	44	广东省	122455	斯里兰卡
134	斯里兰卡	303	冻鱼，但品目03.04的鱼片及其他鱼肉除外	10	一般贸易	12	天津市	68952	斯里兰卡
134	斯里兰卡	303	冻鱼，但品目03.04的鱼片及其他鱼肉除外	10	一般贸易	35	福建省	254866	斯里兰卡
134	斯里兰卡	303	冻鱼，但品目03.04的鱼片及其他鱼肉除外	10	一般贸易	42	湖北省	606882	斯里兰卡
134	斯里兰卡	303	冻鱼，但品目03.04的鱼片及其他鱼肉除外	10	一般贸易	44	广东省	180760	斯里兰卡
134	斯里兰卡	303	冻鱼，但品目03.04的鱼片及其他鱼肉除外	10	一般贸易	50	重庆市	134084	斯里兰卡
134	斯里兰卡	306	活、鲜、冷、冻、干、盐腌、盐渍、熏制的带壳或去壳甲壳动物；蒸过或用水煮过的带壳甲壳动物	10	一般贸易	11	北京市	1657	斯里兰卡
134	斯里兰卡	306	活、鲜、冷、冻、干、盐腌、盐渍、熏制的带壳或去壳甲壳动物；蒸过或用水煮过的带壳甲壳动物	10	一般贸易	13	河北省	3788	斯里兰卡
134	斯里兰卡	306	活、鲜、冷、冻、干、盐腌、盐渍、熏制的带壳或去壳甲壳动物；蒸过或用水煮过的带壳甲壳动物	10	一般贸易	31	上海市	1634212	斯里兰卡
134	斯里兰卡	306	活、鲜、冷、冻、干、盐腌、盐渍、熏制的带壳或去壳甲壳动物；蒸过或用水煮过的带壳甲壳动物	10	一般贸易	32	江苏省	6117	斯里兰卡
134	斯里兰卡	306	活、鲜、冷、冻、干、盐腌、盐渍、熏制的带壳或去壳甲壳动物；蒸过或用水煮过的带壳甲壳动物	10	一般贸易	33	浙江省	5592	斯里兰卡
134	斯里兰卡	306	活、鲜、冷、冻、干、盐腌、盐渍、熏制的带壳或去壳甲壳动物；蒸过或用水煮过的带壳甲壳动物	10	一般贸易	44	广东省	462395	斯里兰卡
134	斯里兰卡	306	活、鲜、冷、冻、干、盐腌、盐渍、熏制的带壳或去壳甲壳动物；蒸过或用水煮过的带壳甲壳动物	10	一般贸易	61	陕西省	14423	斯里兰卡
134	斯里兰卡	307	活、鲜、冷、冻、干、盐腌、盐渍、熏制的带壳或去壳软体动物	10	一般贸易	11	北京市	225289	斯里兰卡
134	斯里兰卡	307	活、鲜、冷、冻、干、盐腌、盐渍、熏制的带壳或去壳软体动物	10	一般贸易	33	浙江省	170913	斯里兰卡
134	斯里兰卡	307	活、鲜、冷、冻、干、盐腌、盐渍、熏制的带壳或去壳软体动物	10	一般贸易	35	福建省	326877	斯里兰卡
134	斯里兰卡	307	活、鲜、冷、冻、干、盐腌、盐渍、熏制的带壳或去壳软体动物	10	一般贸易	42	湖北省	1003239	斯里兰卡
134	斯里兰卡	307	活、鲜、冷、冻、干、盐腌、盐渍、熏制的带壳或去壳软体动物	10	一般贸易	44	广东省	830293	斯里兰卡
134	斯里兰卡	308	不属于甲壳动物及软体动物的水生无脊椎动物，活、鲜、冷、冻、干、盐腌或盐渍、熏制的	10	一般贸易	32	江苏省	1321	斯里兰卡
134	斯里兰卡	308	不属于甲壳动物及软体动物的水生无脊椎动物，活、鲜、冷、冻、干、盐腌或盐渍、熏制的	10	一般贸易	33	浙江省	636	斯里兰卡
134	斯里兰卡	308	不属于甲壳动物及软体动物的水生无脊椎动物，活、鲜、冷、冻、干、盐腌或盐渍、熏制的	10	一般贸易	44	广东省	5093	斯里兰卡
134	斯里兰卡	308	不属于甲壳动物及软体动物的水生无脊椎动物，活、鲜、冷、冻、干、盐腌或盐渍、熏制的	10	一般贸易	61	陕西省	2319	斯里兰卡
136	泰国	301	活鱼	10	一般贸易	21	辽宁省	17315	泰国	424253123
136	泰国	301	活鱼	10	一般贸易	35	福建省	237672	泰国
136	泰国	301	活鱼	10	一般贸易	44	广东省	3039910	泰国
136	泰国	301	活鱼	10	一般贸易	61	陕西省	39715	泰国
136	泰国	303	冻鱼，但品目03.04的鱼片及其他鱼肉除外	10	一般贸易	12	天津市	3989104	泰国
136	泰国	303	冻鱼，但品目03.04的鱼片及其他鱼肉除外	10	一般贸易	21	辽宁省	179704	泰国
136	泰国	303	冻鱼，但品目03.04的鱼片及其他鱼肉除外	10	一般贸易	32	江苏省	1571660	泰国
136	泰国	303	冻鱼，但品目03.04的鱼片及其他鱼肉除外	10	一般贸易	33	浙江省	328604	泰国
136	泰国	303	冻鱼，但品目03.04的鱼片及其他鱼肉除外	10	一般贸易	35	福建省	3952177	泰国
136	泰国	303	冻鱼，但品目03.04的鱼片及其他鱼肉除外	10	一般贸易	37	山东省	1095815	泰国
136	泰国	303	冻鱼，但品目03.04的鱼片及其他鱼肉除外	10	一般贸易	41	河南省	41093	泰国
136	泰国	303	冻鱼，但品目03.04的鱼片及其他鱼肉除外	10	一般贸易	44	广东省	3228330	泰国
136	泰国	304	鲜、冷、冻鱼片及其他鱼肉（不论是否绞碎）	10	一般贸易	31	上海市	222104	泰国
136	泰国	304	鲜、冷、冻鱼片及其他鱼肉（不论是否绞碎）	10	一般贸易	32	江苏省	418571	泰国
136	泰国	304	鲜、冷、冻鱼片及其他鱼肉（不论是否绞碎）	10	一般贸易	37	山东省	593024	泰国
136	泰国	304	鲜、冷、冻鱼片及其他鱼肉（不论是否绞碎）	15	进料加工贸易	44	广东省	63600	泰国
136	泰国	305	干、盐腌或盐渍的鱼； 熏鱼，不论在熏制前或熏制过程中是否烹煮	10	一般贸易	32	江苏省	47392	泰国
136	泰国	306	活、鲜、冷、冻、干、盐腌、盐渍、熏制的带壳或去壳甲壳动物；蒸过或用水煮过的带壳甲壳动物	10	一般贸易	11	北京市	97794	泰国
136	泰国	306	活、鲜、冷、冻、干、盐腌、盐渍、熏制的带壳或去壳甲壳动物；蒸过或用水煮过的带壳甲壳动物	10	一般贸易	12	天津市	1493908	泰国
136	泰国	306	活、鲜、冷、冻、干、盐腌、盐渍、熏制的带壳或去壳甲壳动物；蒸过或用水煮过的带壳甲壳动物	10	一般贸易	13	河北省	746989	泰国
136	泰国	306	活、鲜、冷、冻、干、盐腌、盐渍、熏制的带壳或去壳甲壳动物；蒸过或用水煮过的带壳甲壳动物	10	一般贸易	21	辽宁省	750155	泰国
136	泰国	306	活、鲜、冷、冻、干、盐腌、盐渍、熏制的带壳或去壳甲壳动物；蒸过或用水煮过的带壳甲壳动物	10	一般贸易	31	上海市	109593980	泰国
136	泰国	306	活、鲜、冷、冻、干、盐腌、盐渍、熏制的带壳或去壳甲壳动物；蒸过或用水煮过的带壳甲壳动物	10	一般贸易	32	江苏省	5523667	泰国
136	泰国	306	活、鲜、冷、冻、干、盐腌、盐渍、熏制的带壳或去壳甲壳动物；蒸过或用水煮过的带壳甲壳动物	10	一般贸易	33	浙江省	3853098	泰国
136	泰国	306	活、鲜、冷、冻、干、盐腌、盐渍、熏制的带壳或去壳甲壳动物；蒸过或用水煮过的带壳甲壳动物	10	一般贸易	35	福建省	2207696	泰国
136	泰国	306	活、鲜、冷、冻、干、盐腌、盐渍、熏制的带壳或去壳甲壳动物；蒸过或用水煮过的带壳甲壳动物	10	一般贸易	36	江西省	838017	泰国
136	泰国	306	活、鲜、冷、冻、干、盐腌、盐渍、熏制的带壳或去壳甲壳动物；蒸过或用水煮过的带壳甲壳动物	10	一般贸易	37	山东省	3955644	泰国
136	泰国	306	活、鲜、冷、冻、干、盐腌、盐渍、熏制的带壳或去壳甲壳动物；蒸过或用水煮过的带壳甲壳动物	10	一般贸易	42	湖北省	13273027	泰国
136	泰国	306	活、鲜、冷、冻、干、盐腌、盐渍、熏制的带壳或去壳甲壳动物；蒸过或用水煮过的带壳甲壳动物	10	一般贸易	43	湖南省	797647	泰国
136	泰国	306	活、鲜、冷、冻、干、盐腌、盐渍、熏制的带壳或去壳甲壳动物；蒸过或用水煮过的带壳甲壳动物	10	一般贸易	44	广东省	29803470	泰国
136	泰国	306	活、鲜、冷、冻、干、盐腌、盐渍、熏制的带壳或去壳甲壳动物；蒸过或用水煮过的带壳甲壳动物	10	一般贸易	45	广西壮族自治区	502	泰国
136	泰国	306	活、鲜、冷、冻、干、盐腌、盐渍、熏制的带壳或去壳甲壳动物；蒸过或用水煮过的带壳甲壳动物	10	一般贸易	46	海南省	3706249	泰国
136	泰国	306	活、鲜、冷、冻、干、盐腌、盐渍、熏制的带壳或去壳甲壳动物；蒸过或用水煮过的带壳甲壳动物	10	一般贸易	50	重庆市	308668	泰国
136	泰国	306	活、鲜、冷、冻、干、盐腌、盐渍、熏制的带壳或去壳甲壳动物；蒸过或用水煮过的带壳甲壳动物	10	一般贸易	51	四川省	8970919	泰国
136	泰国	306	活、鲜、冷、冻、干、盐腌、盐渍、熏制的带壳或去壳甲壳动物；蒸过或用水煮过的带壳甲壳动物	10	一般贸易	52	贵州省	43231	泰国
136	泰国	306	活、鲜、冷、冻、干、盐腌、盐渍、熏制的带壳或去壳甲壳动物；蒸过或用水煮过的带壳甲壳动物	10	一般贸易	53	云南省	5316598	泰国
136	泰国	306	活、鲜、冷、冻、干、盐腌、盐渍、熏制的带壳或去壳甲壳动物；蒸过或用水煮过的带壳甲壳动物	10	一般贸易	61	陕西省	455571	泰国
136	泰国	306	活、鲜、冷、冻、干、盐腌、盐渍、熏制的带壳或去壳甲壳动物；蒸过或用水煮过的带壳甲壳动物	15	进料加工贸易	37	山东省	200399	泰国
136	泰国	306	活、鲜、冷、冻、干、盐腌、盐渍、熏制的带壳或去壳甲壳动物；蒸过或用水煮过的带壳甲壳动物	34	海关特殊监管区域物流货物	33	浙江省	117320	泰国
136	泰国	307	活、鲜、冷、冻、干、盐腌、盐渍、熏制的带壳或去壳软体动物	10	一般贸易	12	天津市	85365	泰国
136	泰国	307	活、鲜、冷、冻、干、盐腌、盐渍、熏制的带壳或去壳软体动物	10	一般贸易	31	上海市	7258597	泰国
136	泰国	307	活、鲜、冷、冻、干、盐腌、盐渍、熏制的带壳或去壳软体动物	10	一般贸易	33	浙江省	130148	泰国
136	泰国	307	活、鲜、冷、冻、干、盐腌、盐渍、熏制的带壳或去壳软体动物	10	一般贸易	35	福建省	5475412	泰国
136	泰国	307	活、鲜、冷、冻、干、盐腌、盐渍、熏制的带壳或去壳软体动物	10	一般贸易	37	山东省	813172	泰国
136	泰国	307	活、鲜、冷、冻、干、盐腌、盐渍、熏制的带壳或去壳软体动物	10	一般贸易	43	湖南省	204116	泰国
136	泰国	307	活、鲜、冷、冻、干、盐腌、盐渍、熏制的带壳或去壳软体动物	10	一般贸易	44	广东省	13935811	泰国
136	泰国	307	活、鲜、冷、冻、干、盐腌、盐渍、熏制的带壳或去壳软体动物	10	一般贸易	45	广西壮族自治区	251	泰国
136	泰国	307	活、鲜、冷、冻、干、盐腌、盐渍、熏制的带壳或去壳软体动物	10	一般贸易	61	陕西省	7344	泰国
136	泰国	308	不属于甲壳动物及软体动物的水生无脊椎动物，活、鲜、冷、冻、干、盐腌或盐渍、熏制的	10	一般贸易	21	辽宁省	288772	泰国
136	泰国	308	不属于甲壳动物及软体动物的水生无脊椎动物，活、鲜、冷、冻、干、盐腌或盐渍、熏制的	10	一般贸易	32	江苏省	55606	泰国
136	泰国	308	不属于甲壳动物及软体动物的水生无脊椎动物，活、鲜、冷、冻、干、盐腌或盐渍、熏制的	10	一般贸易	33	浙江省	49649	泰国
136	泰国	308	不属于甲壳动物及软体动物的水生无脊椎动物，活、鲜、冷、冻、干、盐腌或盐渍、熏制的	10	一般贸易	35	福建省	518245	泰国
136	泰国	308	不属于甲壳动物及软体动物的水生无脊椎动物，活、鲜、冷、冻、干、盐腌或盐渍、熏制的	10	一般贸易	37	山东省	4025997	泰国
136	泰国	308	不属于甲壳动物及软体动物的水生无脊椎动物，活、鲜、冷、冻、干、盐腌或盐渍、熏制的	10	一般贸易	44	广东省	699067	泰国
136	泰国	1604	制作或保藏的鱼；鲟鱼子酱及鱼卵制的鲟鱼子酱代用品	10	一般贸易	12	天津市	566489	泰国
136	泰国	1604	制作或保藏的鱼；鲟鱼子酱及鱼卵制的鲟鱼子酱代用品	10	一般贸易	13	河北省	1448700	泰国
136	泰国	1604	制作或保藏的鱼；鲟鱼子酱及鱼卵制的鲟鱼子酱代用品	10	一般贸易	21	辽宁省	841428	泰国
136	泰国	1604	制作或保藏的鱼；鲟鱼子酱及鱼卵制的鲟鱼子酱代用品	10	一般贸易	31	上海市	5405782	泰国
136	泰国	1604	制作或保藏的鱼；鲟鱼子酱及鱼卵制的鲟鱼子酱代用品	10	一般贸易	32	江苏省	561382	泰国
136	泰国	1604	制作或保藏的鱼；鲟鱼子酱及鱼卵制的鲟鱼子酱代用品	10	一般贸易	33	浙江省	646912	泰国
136	泰国	1604	制作或保藏的鱼；鲟鱼子酱及鱼卵制的鲟鱼子酱代用品	10	一般贸易	35	福建省	470519	泰国
136	泰国	1604	制作或保藏的鱼；鲟鱼子酱及鱼卵制的鲟鱼子酱代用品	10	一般贸易	37	山东省	633758	泰国
136	泰国	1604	制作或保藏的鱼；鲟鱼子酱及鱼卵制的鲟鱼子酱代用品	10	一般贸易	44	广东省	9214267	泰国
136	泰国	1604	制作或保藏的鱼；鲟鱼子酱及鱼卵制的鲟鱼子酱代用品	10	一般贸易	46	海南省	450038	泰国
136	泰国	1604	制作或保藏的鱼；鲟鱼子酱及鱼卵制的鲟鱼子酱代用品	10	一般贸易	51	四川省	38900	泰国
136	泰国	1604	制作或保藏的鱼；鲟鱼子酱及鱼卵制的鲟鱼子酱代用品	10	一般贸易	53	云南省	33983	泰国
136	泰国	1604	制作或保藏的鱼；鲟鱼子酱及鱼卵制的鲟鱼子酱代用品	15	进料加工贸易	37	山东省	287484	泰国
136	泰国	1604	制作或保藏的鱼；鲟鱼子酱及鱼卵制的鲟鱼子酱代用品	33	保税监管场所进出境货物	31	上海市	427860	泰国
136	泰国	1604	制作或保藏的鱼；鲟鱼子酱及鱼卵制的鲟鱼子酱代用品	33	保税监管场所进出境货物	44	广东省	19635	泰国
136	泰国	1604	制作或保藏的鱼；鲟鱼子酱及鱼卵制的鲟鱼子酱代用品	39	其他	44	广东省	1151	泰国
136	泰国	1605	制作或保藏的甲壳动物、软体动物及其他水生无脊椎动物	10	一般贸易	12	天津市	476796	泰国
136	泰国	1605	制作或保藏的甲壳动物、软体动物及其他水生无脊椎动物	10	一般贸易	31	上海市	4581313	泰国
136	泰国	1605	制作或保藏的甲壳动物、软体动物及其他水生无脊椎动物	10	一般贸易	33	浙江省	12214	泰国
136	泰国	1605	制作或保藏的甲壳动物、软体动物及其他水生无脊椎动物	10	一般贸易	35	福建省	588959	泰国
136	泰国	1605	制作或保藏的甲壳动物、软体动物及其他水生无脊椎动物	10	一般贸易	37	山东省	63296	泰国
136	泰国	1605	制作或保藏的甲壳动物、软体动物及其他水生无脊椎动物	10	一般贸易	44	广东省	1767027	泰国
136	泰国	1605	制作或保藏的甲壳动物、软体动物及其他水生无脊椎动物	10	一般贸易	53	云南省	121354	泰国
136	泰国	1605	制作或保藏的甲壳动物、软体动物及其他水生无脊椎动物	33	保税监管场所进出境货物	31	上海市	59329	泰国
136	泰国	1605	制作或保藏的甲壳动物、软体动物及其他水生无脊椎动物	34	海关特殊监管区域物流货物	31	上海市	120177	泰国
136	泰国	1605	制作或保藏的甲壳动物、软体动物及其他水生无脊椎动物	34	海关特殊监管区域物流货物	33	浙江省	141052	泰国
136	泰国	1605	制作或保藏的甲壳动物、软体动物及其他水生无脊椎动物	39	其他	31	上海市	126	泰国
136	泰国	301	活鱼	10	一般贸易	35	福建省	77336	泰国
136	泰国	301	活鱼	10	一般贸易	44	广东省	1334460	泰国
136	泰国	301	活鱼	10	一般贸易	46	海南省	77733	泰国
136	泰国	301	活鱼	10	一般贸易	61	陕西省	20796	泰国
136	泰国	302	鲜、冷鱼，但品目03.04的鱼片及其他鱼肉除外	10	一般贸易	44	广东省	3242	泰国
136	泰国	303	冻鱼，但品目03.04的鱼片及其他鱼肉除外	10	一般贸易	12	天津市	2339270	泰国
136	泰国	303	冻鱼，但品目03.04的鱼片及其他鱼肉除外	10	一般贸易	13	河北省	115422	泰国
136	泰国	303	冻鱼，但品目03.04的鱼片及其他鱼肉除外	10	一般贸易	21	辽宁省	84358	泰国
136	泰国	303	冻鱼，但品目03.04的鱼片及其他鱼肉除外	10	一般贸易	31	上海市	64866	泰国
136	泰国	303	冻鱼，但品目03.04的鱼片及其他鱼肉除外	10	一般贸易	32	江苏省	848444	泰国
136	泰国	303	冻鱼，但品目03.04的鱼片及其他鱼肉除外	10	一般贸易	33	浙江省	2028637	泰国
136	泰国	303	冻鱼，但品目03.04的鱼片及其他鱼肉除外	10	一般贸易	35	福建省	1970007	泰国
136	泰国	303	冻鱼，但品目03.04的鱼片及其他鱼肉除外	10	一般贸易	37	山东省	63557	泰国
136	泰国	303	冻鱼，但品目03.04的鱼片及其他鱼肉除外	10	一般贸易	44	广东省	2571684	泰国
136	泰国	303	冻鱼，但品目03.04的鱼片及其他鱼肉除外	10	一般贸易	51	四川省	26791	泰国
136	泰国	303	冻鱼，但品目03.04的鱼片及其他鱼肉除外	34	海关特殊监管区域物流货物	12	天津市	11936	泰国
136	泰国	304	鲜、冷、冻鱼片及其他鱼肉（不论是否绞碎）	10	一般贸易	31	上海市	60481	泰国
136	泰国	304	鲜、冷、冻鱼片及其他鱼肉（不论是否绞碎）	10	一般贸易	37	山东省	116850	泰国
136	泰国	305	干、盐腌或盐渍的鱼； 熏鱼，不论在熏制前或熏制过程中是否烹煮	10	一般贸易	35	福建省	741901	泰国
136	泰国	305	干、盐腌或盐渍的鱼； 熏鱼，不论在熏制前或熏制过程中是否烹煮	10	一般贸易	44	广东省	542445	泰国
136	泰国	306	活、鲜、冷、冻、干、盐腌、盐渍、熏制的带壳或去壳甲壳动物；蒸过或用水煮过的带壳甲壳动物	10	一般贸易	11	北京市	6628	泰国
136	泰国	306	活、鲜、冷、冻、干、盐腌、盐渍、熏制的带壳或去壳甲壳动物；蒸过或用水煮过的带壳甲壳动物	10	一般贸易	12	天津市	2888789	泰国
136	泰国	306	活、鲜、冷、冻、干、盐腌、盐渍、熏制的带壳或去壳甲壳动物；蒸过或用水煮过的带壳甲壳动物	10	一般贸易	13	河北省	240827	泰国
136	泰国	306	活、鲜、冷、冻、干、盐腌、盐渍、熏制的带壳或去壳甲壳动物；蒸过或用水煮过的带壳甲壳动物	10	一般贸易	21	辽宁省	5082235	泰国
136	泰国	306	活、鲜、冷、冻、干、盐腌、盐渍、熏制的带壳或去壳甲壳动物；蒸过或用水煮过的带壳甲壳动物	10	一般贸易	31	上海市	45960613	泰国
136	泰国	306	活、鲜、冷、冻、干、盐腌、盐渍、熏制的带壳或去壳甲壳动物；蒸过或用水煮过的带壳甲壳动物	10	一般贸易	32	江苏省	4323913	泰国
136	泰国	306	活、鲜、冷、冻、干、盐腌、盐渍、熏制的带壳或去壳甲壳动物；蒸过或用水煮过的带壳甲壳动物	10	一般贸易	33	浙江省	3585621	泰国
136	泰国	306	活、鲜、冷、冻、干、盐腌、盐渍、熏制的带壳或去壳甲壳动物；蒸过或用水煮过的带壳甲壳动物	10	一般贸易	35	福建省	974724	泰国
136	泰国	306	活、鲜、冷、冻、干、盐腌、盐渍、熏制的带壳或去壳甲壳动物；蒸过或用水煮过的带壳甲壳动物	10	一般贸易	36	江西省	763857	泰国
136	泰国	306	活、鲜、冷、冻、干、盐腌、盐渍、熏制的带壳或去壳甲壳动物；蒸过或用水煮过的带壳甲壳动物	10	一般贸易	37	山东省	4112908	泰国
136	泰国	306	活、鲜、冷、冻、干、盐腌、盐渍、熏制的带壳或去壳甲壳动物；蒸过或用水煮过的带壳甲壳动物	10	一般贸易	42	湖北省	5187020	泰国
136	泰国	306	活、鲜、冷、冻、干、盐腌、盐渍、熏制的带壳或去壳甲壳动物；蒸过或用水煮过的带壳甲壳动物	10	一般贸易	43	湖南省	160845	泰国
136	泰国	306	活、鲜、冷、冻、干、盐腌、盐渍、熏制的带壳或去壳甲壳动物；蒸过或用水煮过的带壳甲壳动物	10	一般贸易	44	广东省	15604611	泰国
136	泰国	306	活、鲜、冷、冻、干、盐腌、盐渍、熏制的带壳或去壳甲壳动物；蒸过或用水煮过的带壳甲壳动物	10	一般贸易	45	广西壮族自治区	346	泰国
136	泰国	306	活、鲜、冷、冻、干、盐腌、盐渍、熏制的带壳或去壳甲壳动物；蒸过或用水煮过的带壳甲壳动物	10	一般贸易	46	海南省	1686872	泰国
136	泰国	306	活、鲜、冷、冻、干、盐腌、盐渍、熏制的带壳或去壳甲壳动物；蒸过或用水煮过的带壳甲壳动物	10	一般贸易	51	四川省	11216577	泰国
136	泰国	306	活、鲜、冷、冻、干、盐腌、盐渍、熏制的带壳或去壳甲壳动物；蒸过或用水煮过的带壳甲壳动物	10	一般贸易	53	云南省	1535815	泰国
136	泰国	306	活、鲜、冷、冻、干、盐腌、盐渍、熏制的带壳或去壳甲壳动物；蒸过或用水煮过的带壳甲壳动物	10	一般贸易	61	陕西省	158472	泰国
136	泰国	306	活、鲜、冷、冻、干、盐腌、盐渍、熏制的带壳或去壳甲壳动物；蒸过或用水煮过的带壳甲壳动物	15	进料加工贸易	37	山东省	209968	泰国
136	泰国	306	活、鲜、冷、冻、干、盐腌、盐渍、熏制的带壳或去壳甲壳动物；蒸过或用水煮过的带壳甲壳动物	34	海关特殊监管区域物流货物	12	天津市	51173	泰国
136	泰国	306	活、鲜、冷、冻、干、盐腌、盐渍、熏制的带壳或去壳甲壳动物；蒸过或用水煮过的带壳甲壳动物	34	海关特殊监管区域物流货物	33	浙江省	109570	泰国
136	泰国	307	活、鲜、冷、冻、干、盐腌、盐渍、熏制的带壳或去壳软体动物	10	一般贸易	11	北京市	86329	泰国
136	泰国	307	活、鲜、冷、冻、干、盐腌、盐渍、熏制的带壳或去壳软体动物	10	一般贸易	12	天津市	465483	泰国
136	泰国	307	活、鲜、冷、冻、干、盐腌、盐渍、熏制的带壳或去壳软体动物	10	一般贸易	31	上海市	2972639	泰国
136	泰国	307	活、鲜、冷、冻、干、盐腌、盐渍、熏制的带壳或去壳软体动物	10	一般贸易	33	浙江省	430687	泰国
136	泰国	307	活、鲜、冷、冻、干、盐腌、盐渍、熏制的带壳或去壳软体动物	10	一般贸易	35	福建省	3833002	泰国
136	泰国	307	活、鲜、冷、冻、干、盐腌、盐渍、熏制的带壳或去壳软体动物	10	一般贸易	37	山东省	62417	泰国
136	泰国	307	活、鲜、冷、冻、干、盐腌、盐渍、熏制的带壳或去壳软体动物	10	一般贸易	43	湖南省	970984	泰国
136	泰国	307	活、鲜、冷、冻、干、盐腌、盐渍、熏制的带壳或去壳软体动物	10	一般贸易	44	广东省	5328587	泰国
136	泰国	307	活、鲜、冷、冻、干、盐腌、盐渍、熏制的带壳或去壳软体动物	10	一般贸易	45	广西壮族自治区	39615	泰国
136	泰国	307	活、鲜、冷、冻、干、盐腌、盐渍、熏制的带壳或去壳软体动物	10	一般贸易	61	陕西省	281	泰国
136	泰国	307	活、鲜、冷、冻、干、盐腌、盐渍、熏制的带壳或去壳软体动物	34	海关特殊监管区域物流货物	33	浙江省	385059	泰国
136	泰国	308	不属于甲壳动物及软体动物的水生无脊椎动物，活、鲜、冷、冻、干、盐腌或盐渍、熏制的	10	一般贸易	12	天津市	21514	泰国
136	泰国	308	不属于甲壳动物及软体动物的水生无脊椎动物，活、鲜、冷、冻、干、盐腌或盐渍、熏制的	10	一般贸易	33	浙江省	347659	泰国
136	泰国	308	不属于甲壳动物及软体动物的水生无脊椎动物，活、鲜、冷、冻、干、盐腌或盐渍、熏制的	10	一般贸易	35	福建省	20831	泰国
136	泰国	308	不属于甲壳动物及软体动物的水生无脊椎动物，活、鲜、冷、冻、干、盐腌或盐渍、熏制的	10	一般贸易	37	山东省	703380	泰国
136	泰国	308	不属于甲壳动物及软体动物的水生无脊椎动物，活、鲜、冷、冻、干、盐腌或盐渍、熏制的	10	一般贸易	44	广东省	247206	泰国
136	泰国	1604	制作或保藏的鱼；鲟鱼子酱及鱼卵制的鲟鱼子酱代用品	10	一般贸易	11	北京市	41463	泰国
136	泰国	1604	制作或保藏的鱼；鲟鱼子酱及鱼卵制的鲟鱼子酱代用品	10	一般贸易	12	天津市	291773	泰国
136	泰国	1604	制作或保藏的鱼；鲟鱼子酱及鱼卵制的鲟鱼子酱代用品	10	一般贸易	13	河北省	780020	泰国
136	泰国	1604	制作或保藏的鱼；鲟鱼子酱及鱼卵制的鲟鱼子酱代用品	10	一般贸易	14	山西省	128901	泰国
136	泰国	1604	制作或保藏的鱼；鲟鱼子酱及鱼卵制的鲟鱼子酱代用品	10	一般贸易	21	辽宁省	483483	泰国
136	泰国	1604	制作或保藏的鱼；鲟鱼子酱及鱼卵制的鲟鱼子酱代用品	10	一般贸易	31	上海市	4644294	泰国
136	泰国	1604	制作或保藏的鱼；鲟鱼子酱及鱼卵制的鲟鱼子酱代用品	10	一般贸易	32	江苏省	292244	泰国
136	泰国	1604	制作或保藏的鱼；鲟鱼子酱及鱼卵制的鲟鱼子酱代用品	10	一般贸易	33	浙江省	396971	泰国
136	泰国	1604	制作或保藏的鱼；鲟鱼子酱及鱼卵制的鲟鱼子酱代用品	10	一般贸易	35	福建省	238209	泰国
136	泰国	1604	制作或保藏的鱼；鲟鱼子酱及鱼卵制的鲟鱼子酱代用品	10	一般贸易	37	山东省	359547	泰国
136	泰国	1604	制作或保藏的鱼；鲟鱼子酱及鱼卵制的鲟鱼子酱代用品	10	一般贸易	44	广东省	5550683	泰国
136	泰国	1604	制作或保藏的鱼；鲟鱼子酱及鱼卵制的鲟鱼子酱代用品	10	一般贸易	53	云南省	58333	泰国
136	泰国	1604	制作或保藏的鱼；鲟鱼子酱及鱼卵制的鲟鱼子酱代用品	33	保税监管场所进出境货物	31	上海市	50148	泰国
136	泰国	1604	制作或保藏的鱼；鲟鱼子酱及鱼卵制的鲟鱼子酱代用品	34	海关特殊监管区域物流货物	33	浙江省	23504	泰国
136	泰国	1604	制作或保藏的鱼；鲟鱼子酱及鱼卵制的鲟鱼子酱代用品	39	其他	21	辽宁省	177	泰国
136	泰国	1605	制作或保藏的甲壳动物、软体动物及其他水生无脊椎动物	10	一般贸易	11	北京市	12528	泰国
136	泰国	1605	制作或保藏的甲壳动物、软体动物及其他水生无脊椎动物	10	一般贸易	12	天津市	430185	泰国
136	泰国	1605	制作或保藏的甲壳动物、软体动物及其他水生无脊椎动物	10	一般贸易	31	上海市	1917245	泰国
136	泰国	1605	制作或保藏的甲壳动物、软体动物及其他水生无脊椎动物	10	一般贸易	33	浙江省	151403	泰国
136	泰国	1605	制作或保藏的甲壳动物、软体动物及其他水生无脊椎动物	10	一般贸易	35	福建省	456822	泰国
136	泰国	1605	制作或保藏的甲壳动物、软体动物及其他水生无脊椎动物	10	一般贸易	37	山东省	47095	泰国
136	泰国	1605	制作或保藏的甲壳动物、软体动物及其他水生无脊椎动物	10	一般贸易	44	广东省	1290761	泰国
136	泰国	1605	制作或保藏的甲壳动物、软体动物及其他水生无脊椎动物	10	一般贸易	53	云南省	11626	泰国
136	泰国	1605	制作或保藏的甲壳动物、软体动物及其他水生无脊椎动物	34	海关特殊监管区域物流货物	31	上海市	70613	泰国
137	土耳其	303	冻鱼，但品目03.04的鱼片及其他鱼肉除外	10	一般贸易	21	辽宁省	118720	土耳其	10372972
137	土耳其	304	鲜、冷、冻鱼片及其他鱼肉（不论是否绞碎）	10	一般贸易	31	上海市	458121	土耳其
137	土耳其	304	鲜、冷、冻鱼片及其他鱼肉（不论是否绞碎）	10	一般贸易	37	山东省	630938	土耳其
137	土耳其	304	鲜、冷、冻鱼片及其他鱼肉（不论是否绞碎）	34	海关特殊监管区域物流货物	37	山东省	908588	土耳其
137	土耳其	305	干、盐腌或盐渍的鱼； 熏鱼，不论在熏制前或熏制过程中是否烹煮	10	一般贸易	37	山东省	844	土耳其
137	土耳其	306	活、鲜、冷、冻、干、盐腌、盐渍、熏制的带壳或去壳甲壳动物；蒸过或用水煮过的带壳甲壳动物	10	一般贸易	11	北京市	128189	土耳其
137	土耳其	306	活、鲜、冷、冻、干、盐腌、盐渍、熏制的带壳或去壳甲壳动物；蒸过或用水煮过的带壳甲壳动物	10	一般贸易	31	上海市	73341	土耳其
137	土耳其	1605	制作或保藏的甲壳动物、软体动物及其他水生无脊椎动物	10	一般贸易	21	辽宁省	821176	土耳其
137	土耳其	1605	制作或保藏的甲壳动物、软体动物及其他水生无脊椎动物	10	一般贸易	31	上海市	971410	土耳其
137	土耳其	1605	制作或保藏的甲壳动物、软体动物及其他水生无脊椎动物	10	一般贸易	44	广东省	240519	土耳其
137	土耳其	1605	制作或保藏的甲壳动物、软体动物及其他水生无脊椎动物	15	进料加工贸易	37	山东省	378540	土耳其
137	土耳其	1605	制作或保藏的甲壳动物、软体动物及其他水生无脊椎动物	33	保税监管场所进出境货物	21	辽宁省	1282555	土耳其
137	土耳其	303	冻鱼，但品目03.04的鱼片及其他鱼肉除外	10	一般贸易	31	上海市	1228542	土耳其
137	土耳其	303	冻鱼，但品目03.04的鱼片及其他鱼肉除外	10	一般贸易	37	山东省	2387	土耳其
137	土耳其	303	冻鱼，但品目03.04的鱼片及其他鱼肉除外	14	来料加工贸易	37	山东省	1077327	土耳其
137	土耳其	304	鲜、冷、冻鱼片及其他鱼肉（不论是否绞碎）	33	保税监管场所进出境货物	37	山东省	355640	土耳其
137	土耳其	305	干、盐腌或盐渍的鱼； 熏鱼，不论在熏制前或熏制过程中是否烹煮	10	一般贸易	37	山东省	191	土耳其
137	土耳其	1605	制作或保藏的甲壳动物、软体动物及其他水生无脊椎动物	10	一般贸易	21	辽宁省	558813	土耳其
137	土耳其	1605	制作或保藏的甲壳动物、软体动物及其他水生无脊椎动物	10	一般贸易	31	上海市	320729	土耳其
137	土耳其	1605	制作或保藏的甲壳动物、软体动物及其他水生无脊椎动物	10	一般贸易	44	广东省	308274	土耳其
137	土耳其	1605	制作或保藏的甲壳动物、软体动物及其他水生无脊椎动物	15	进料加工贸易	33	浙江省	310128	土耳其
137	土耳其	1605	制作或保藏的甲壳动物、软体动物及其他水生无脊椎动物	15	进料加工贸易	37	山东省	198000	土耳其
141	越南	301	活鱼	10	一般贸易	31	上海市	10893	越南	917557214
141	越南	301	活鱼	10	一般贸易	35	福建省	946	越南
141	越南	301	活鱼	10	一般贸易	44	广东省	343124	越南
141	越南	301	活鱼	10	一般贸易	45	广西壮族自治区	647593	越南
141	越南	301	活鱼	10	一般贸易	51	四川省	35738	越南
141	越南	301	活鱼	19	边境小额贸易	45	广西壮族自治区	74658	越南
141	越南	303	冻鱼，但品目03.04的鱼片及其他鱼肉除外	10	一般贸易	11	北京市	85338	越南
141	越南	303	冻鱼，但品目03.04的鱼片及其他鱼肉除外	10	一般贸易	12	天津市	2522496	越南
141	越南	303	冻鱼，但品目03.04的鱼片及其他鱼肉除外	10	一般贸易	13	河北省	448437	越南
141	越南	303	冻鱼，但品目03.04的鱼片及其他鱼肉除外	10	一般贸易	21	辽宁省	31763	越南
141	越南	303	冻鱼，但品目03.04的鱼片及其他鱼肉除外	10	一般贸易	31	上海市	11262989	越南
141	越南	303	冻鱼，但品目03.04的鱼片及其他鱼肉除外	10	一般贸易	32	江苏省	461315	越南
141	越南	303	冻鱼，但品目03.04的鱼片及其他鱼肉除外	10	一般贸易	33	浙江省	2742267	越南
141	越南	303	冻鱼，但品目03.04的鱼片及其他鱼肉除外	10	一般贸易	34	安徽省	7937564	越南
141	越南	303	冻鱼，但品目03.04的鱼片及其他鱼肉除外	10	一般贸易	35	福建省	471178	越南
141	越南	303	冻鱼，但品目03.04的鱼片及其他鱼肉除外	10	一般贸易	37	山东省	6343105	越南
141	越南	303	冻鱼，但品目03.04的鱼片及其他鱼肉除外	10	一般贸易	42	湖北省	1521826	越南
141	越南	303	冻鱼，但品目03.04的鱼片及其他鱼肉除外	10	一般贸易	43	湖南省	8565382	越南
141	越南	303	冻鱼，但品目03.04的鱼片及其他鱼肉除外	10	一般贸易	44	广东省	50462701	越南
141	越南	303	冻鱼，但品目03.04的鱼片及其他鱼肉除外	10	一般贸易	45	广西壮族自治区	1593989	越南
141	越南	303	冻鱼，但品目03.04的鱼片及其他鱼肉除外	10	一般贸易	51	四川省	53800	越南
141	越南	303	冻鱼，但品目03.04的鱼片及其他鱼肉除外	10	一般贸易	53	云南省	633	越南
141	越南	303	冻鱼，但品目03.04的鱼片及其他鱼肉除外	10	一般贸易	63	青海省	43993	越南
141	越南	303	冻鱼，但品目03.04的鱼片及其他鱼肉除外	39	其他	31	上海市	484	越南
141	越南	304	鲜、冷、冻鱼片及其他鱼肉（不论是否绞碎）	10	一般贸易	11	北京市	3991216	越南
141	越南	304	鲜、冷、冻鱼片及其他鱼肉（不论是否绞碎）	10	一般贸易	12	天津市	6061763	越南
141	越南	304	鲜、冷、冻鱼片及其他鱼肉（不论是否绞碎）	10	一般贸易	13	河北省	1516295	越南
141	越南	304	鲜、冷、冻鱼片及其他鱼肉（不论是否绞碎）	10	一般贸易	21	辽宁省	1027199	越南
141	越南	304	鲜、冷、冻鱼片及其他鱼肉（不论是否绞碎）	10	一般贸易	31	上海市	11750637	越南
141	越南	304	鲜、冷、冻鱼片及其他鱼肉（不论是否绞碎）	10	一般贸易	32	江苏省	3293977	越南
141	越南	304	鲜、冷、冻鱼片及其他鱼肉（不论是否绞碎）	10	一般贸易	33	浙江省	3361951	越南
141	越南	304	鲜、冷、冻鱼片及其他鱼肉（不论是否绞碎）	10	一般贸易	34	安徽省	6693	越南
141	越南	304	鲜、冷、冻鱼片及其他鱼肉（不论是否绞碎）	10	一般贸易	35	福建省	18662227	越南
141	越南	304	鲜、冷、冻鱼片及其他鱼肉（不论是否绞碎）	10	一般贸易	37	山东省	21247817	越南
141	越南	304	鲜、冷、冻鱼片及其他鱼肉（不论是否绞碎）	10	一般贸易	41	河南省	3408819	越南
141	越南	304	鲜、冷、冻鱼片及其他鱼肉（不论是否绞碎）	10	一般贸易	42	湖北省	2273647	越南
141	越南	304	鲜、冷、冻鱼片及其他鱼肉（不论是否绞碎）	10	一般贸易	43	湖南省	826518	越南
141	越南	304	鲜、冷、冻鱼片及其他鱼肉（不论是否绞碎）	10	一般贸易	44	广东省	47298091	越南
141	越南	304	鲜、冷、冻鱼片及其他鱼肉（不论是否绞碎）	10	一般贸易	45	广西壮族自治区	2412712	越南
141	越南	304	鲜、冷、冻鱼片及其他鱼肉（不论是否绞碎）	10	一般贸易	52	贵州省	244980	越南
141	越南	304	鲜、冷、冻鱼片及其他鱼肉（不论是否绞碎）	14	来料加工贸易	44	广东省	63451	越南
141	越南	304	鲜、冷、冻鱼片及其他鱼肉（不论是否绞碎）	15	进料加工贸易	21	辽宁省	41725	越南
141	越南	304	鲜、冷、冻鱼片及其他鱼肉（不论是否绞碎）	39	其他	33	浙江省	30	越南
141	越南	305	干、盐腌或盐渍的鱼； 熏鱼，不论在熏制前或熏制过程中是否烹煮	10	一般贸易	12	天津市	388378	越南
141	越南	305	干、盐腌或盐渍的鱼； 熏鱼，不论在熏制前或熏制过程中是否烹煮	10	一般贸易	15	内蒙古自治区	522273	越南
141	越南	305	干、盐腌或盐渍的鱼； 熏鱼，不论在熏制前或熏制过程中是否烹煮	10	一般贸易	31	上海市	27500	越南
141	越南	305	干、盐腌或盐渍的鱼； 熏鱼，不论在熏制前或熏制过程中是否烹煮	10	一般贸易	32	江苏省	71436	越南
141	越南	305	干、盐腌或盐渍的鱼； 熏鱼，不论在熏制前或熏制过程中是否烹煮	10	一般贸易	33	浙江省	2234585	越南
141	越南	305	干、盐腌或盐渍的鱼； 熏鱼，不论在熏制前或熏制过程中是否烹煮	10	一般贸易	35	福建省	13186400	越南
141	越南	305	干、盐腌或盐渍的鱼； 熏鱼，不论在熏制前或熏制过程中是否烹煮	10	一般贸易	37	山东省	6521733	越南
141	越南	305	干、盐腌或盐渍的鱼； 熏鱼，不论在熏制前或熏制过程中是否烹煮	10	一般贸易	42	湖北省	427330	越南
141	越南	305	干、盐腌或盐渍的鱼； 熏鱼，不论在熏制前或熏制过程中是否烹煮	10	一般贸易	43	湖南省	7826177	越南
141	越南	305	干、盐腌或盐渍的鱼； 熏鱼，不论在熏制前或熏制过程中是否烹煮	10	一般贸易	44	广东省	25363431	越南
141	越南	305	干、盐腌或盐渍的鱼； 熏鱼，不论在熏制前或熏制过程中是否烹煮	10	一般贸易	45	广西壮族自治区	26357970	越南
141	越南	305	干、盐腌或盐渍的鱼； 熏鱼，不论在熏制前或熏制过程中是否烹煮	10	一般贸易	51	四川省	196562	越南
141	越南	305	干、盐腌或盐渍的鱼； 熏鱼，不论在熏制前或熏制过程中是否烹煮	15	进料加工贸易	37	山东省	1237895	越南
141	越南	305	干、盐腌或盐渍的鱼； 熏鱼，不论在熏制前或熏制过程中是否烹煮	33	保税监管场所进出境货物	33	浙江省	7730049	越南
141	越南	305	干、盐腌或盐渍的鱼； 熏鱼，不论在熏制前或熏制过程中是否烹煮	34	海关特殊监管区域物流货物	33	浙江省	3915597	越南
141	越南	306	活、鲜、冷、冻、干、盐腌、盐渍、熏制的带壳或去壳甲壳动物；蒸过或用水煮过的带壳甲壳动物	10	一般贸易	11	北京市	4717484	越南
141	越南	306	活、鲜、冷、冻、干、盐腌、盐渍、熏制的带壳或去壳甲壳动物；蒸过或用水煮过的带壳甲壳动物	10	一般贸易	12	天津市	8116542	越南
141	越南	306	活、鲜、冷、冻、干、盐腌、盐渍、熏制的带壳或去壳甲壳动物；蒸过或用水煮过的带壳甲壳动物	10	一般贸易	13	河北省	348501	越南
141	越南	306	活、鲜、冷、冻、干、盐腌、盐渍、熏制的带壳或去壳甲壳动物；蒸过或用水煮过的带壳甲壳动物	10	一般贸易	15	内蒙古自治区	11033	越南
141	越南	306	活、鲜、冷、冻、干、盐腌、盐渍、熏制的带壳或去壳甲壳动物；蒸过或用水煮过的带壳甲壳动物	10	一般贸易	21	辽宁省	347737	越南
141	越南	306	活、鲜、冷、冻、干、盐腌、盐渍、熏制的带壳或去壳甲壳动物；蒸过或用水煮过的带壳甲壳动物	10	一般贸易	31	上海市	8210617	越南
141	越南	306	活、鲜、冷、冻、干、盐腌、盐渍、熏制的带壳或去壳甲壳动物；蒸过或用水煮过的带壳甲壳动物	10	一般贸易	32	江苏省	6677668	越南
141	越南	306	活、鲜、冷、冻、干、盐腌、盐渍、熏制的带壳或去壳甲壳动物；蒸过或用水煮过的带壳甲壳动物	10	一般贸易	33	浙江省	777269	越南
141	越南	306	活、鲜、冷、冻、干、盐腌、盐渍、熏制的带壳或去壳甲壳动物；蒸过或用水煮过的带壳甲壳动物	10	一般贸易	35	福建省	7474061	越南
141	越南	306	活、鲜、冷、冻、干、盐腌、盐渍、熏制的带壳或去壳甲壳动物；蒸过或用水煮过的带壳甲壳动物	10	一般贸易	37	山东省	5214638	越南
141	越南	306	活、鲜、冷、冻、干、盐腌、盐渍、熏制的带壳或去壳甲壳动物；蒸过或用水煮过的带壳甲壳动物	10	一般贸易	43	湖南省	533364	越南
141	越南	306	活、鲜、冷、冻、干、盐腌、盐渍、熏制的带壳或去壳甲壳动物；蒸过或用水煮过的带壳甲壳动物	10	一般贸易	44	广东省	37777213	越南
141	越南	306	活、鲜、冷、冻、干、盐腌、盐渍、熏制的带壳或去壳甲壳动物；蒸过或用水煮过的带壳甲壳动物	10	一般贸易	45	广西壮族自治区	118740821	越南
141	越南	306	活、鲜、冷、冻、干、盐腌、盐渍、熏制的带壳或去壳甲壳动物；蒸过或用水煮过的带壳甲壳动物	10	一般贸易	51	四川省	62961917	越南
141	越南	306	活、鲜、冷、冻、干、盐腌、盐渍、熏制的带壳或去壳甲壳动物；蒸过或用水煮过的带壳甲壳动物	10	一般贸易	52	贵州省	366593	越南
141	越南	306	活、鲜、冷、冻、干、盐腌、盐渍、熏制的带壳或去壳甲壳动物；蒸过或用水煮过的带壳甲壳动物	15	进料加工贸易	37	山东省	377855	越南
141	越南	306	活、鲜、冷、冻、干、盐腌、盐渍、熏制的带壳或去壳甲壳动物；蒸过或用水煮过的带壳甲壳动物	19	边境小额贸易	45	广西壮族自治区	8657635	越南
141	越南	307	活、鲜、冷、冻、干、盐腌、盐渍、熏制的带壳或去壳软体动物	10	一般贸易	12	天津市	204936	越南
141	越南	307	活、鲜、冷、冻、干、盐腌、盐渍、熏制的带壳或去壳软体动物	10	一般贸易	13	河北省	35883	越南
141	越南	307	活、鲜、冷、冻、干、盐腌、盐渍、熏制的带壳或去壳软体动物	10	一般贸易	21	辽宁省	189330	越南
141	越南	307	活、鲜、冷、冻、干、盐腌、盐渍、熏制的带壳或去壳软体动物	10	一般贸易	31	上海市	345385	越南
141	越南	307	活、鲜、冷、冻、干、盐腌、盐渍、熏制的带壳或去壳软体动物	10	一般贸易	32	江苏省	333639	越南
141	越南	307	活、鲜、冷、冻、干、盐腌、盐渍、熏制的带壳或去壳软体动物	10	一般贸易	33	浙江省	436935	越南
141	越南	307	活、鲜、冷、冻、干、盐腌、盐渍、熏制的带壳或去壳软体动物	10	一般贸易	35	福建省	7759349	越南
141	越南	307	活、鲜、冷、冻、干、盐腌、盐渍、熏制的带壳或去壳软体动物	10	一般贸易	37	山东省	469369	越南
141	越南	307	活、鲜、冷、冻、干、盐腌、盐渍、熏制的带壳或去壳软体动物	10	一般贸易	43	湖南省	476967	越南
141	越南	307	活、鲜、冷、冻、干、盐腌、盐渍、熏制的带壳或去壳软体动物	10	一般贸易	44	广东省	20951565	越南
141	越南	307	活、鲜、冷、冻、干、盐腌、盐渍、熏制的带壳或去壳软体动物	10	一般贸易	45	广西壮族自治区	15774870	越南
141	越南	307	活、鲜、冷、冻、干、盐腌、盐渍、熏制的带壳或去壳软体动物	10	一般贸易	51	四川省	5930330	越南
141	越南	307	活、鲜、冷、冻、干、盐腌、盐渍、熏制的带壳或去壳软体动物	10	一般贸易	53	云南省	95616	越南
141	越南	307	活、鲜、冷、冻、干、盐腌、盐渍、熏制的带壳或去壳软体动物	15	进料加工贸易	21	辽宁省	183397	越南
141	越南	307	活、鲜、冷、冻、干、盐腌、盐渍、熏制的带壳或去壳软体动物	19	边境小额贸易	45	广西壮族自治区	132739	越南
141	越南	1604	制作或保藏的鱼；鲟鱼子酱及鱼卵制的鲟鱼子酱代用品	10	一般贸易	31	上海市	18937	越南
141	越南	1604	制作或保藏的鱼；鲟鱼子酱及鱼卵制的鲟鱼子酱代用品	10	一般贸易	32	江苏省	82808	越南
141	越南	1604	制作或保藏的鱼；鲟鱼子酱及鱼卵制的鲟鱼子酱代用品	10	一般贸易	35	福建省	1862920	越南
141	越南	1604	制作或保藏的鱼；鲟鱼子酱及鱼卵制的鲟鱼子酱代用品	10	一般贸易	44	广东省	305049	越南
141	越南	1604	制作或保藏的鱼；鲟鱼子酱及鱼卵制的鲟鱼子酱代用品	39	其他	33	浙江省	140	越南
141	越南	1605	制作或保藏的甲壳动物、软体动物及其他水生无脊椎动物	10	一般贸易	11	北京市	13275	越南
141	越南	1605	制作或保藏的甲壳动物、软体动物及其他水生无脊椎动物	10	一般贸易	12	天津市	4105884	越南
141	越南	1605	制作或保藏的甲壳动物、软体动物及其他水生无脊椎动物	10	一般贸易	21	辽宁省	420	越南
141	越南	1605	制作或保藏的甲壳动物、软体动物及其他水生无脊椎动物	10	一般贸易	31	上海市	412881	越南
141	越南	1605	制作或保藏的甲壳动物、软体动物及其他水生无脊椎动物	10	一般贸易	33	浙江省	369194	越南
141	越南	1605	制作或保藏的甲壳动物、软体动物及其他水生无脊椎动物	10	一般贸易	34	安徽省	30284	越南
141	越南	1605	制作或保藏的甲壳动物、软体动物及其他水生无脊椎动物	10	一般贸易	35	福建省	842239	越南
141	越南	1605	制作或保藏的甲壳动物、软体动物及其他水生无脊椎动物	10	一般贸易	37	山东省	49205	越南
141	越南	1605	制作或保藏的甲壳动物、软体动物及其他水生无脊椎动物	10	一般贸易	43	湖南省	51142	越南
141	越南	1605	制作或保藏的甲壳动物、软体动物及其他水生无脊椎动物	10	一般贸易	44	广东省	2530047	越南
141	越南	1605	制作或保藏的甲壳动物、软体动物及其他水生无脊椎动物	10	一般贸易	46	海南省	402	越南
141	越南	1605	制作或保藏的甲壳动物、软体动物及其他水生无脊椎动物	33	保税监管场所进出境货物	33	浙江省	256945	越南
141	越南	1605	制作或保藏的甲壳动物、软体动物及其他水生无脊椎动物	39	其他	21	辽宁省	215	越南
141	越南	1605	制作或保藏的甲壳动物、软体动物及其他水生无脊椎动物	39	其他	31	上海市	232	越南
141	越南	121221	适合供人食用的海草及其他藻类	10	一般贸易	33	浙江省	71074	越南
141	越南	121229	不适合供人食用的海草及其他藻类	10	一般贸易	33	浙江省	101326	越南
141	越南	121229	不适合供人食用的海草及其他藻类	10	一般贸易	37	山东省	83477	越南
141	越南	121229	不适合供人食用的海草及其他藻类	10	一般贸易	44	广东省	42108	越南
141	越南	301	活鱼	10	一般贸易	45	广西壮族自治区	25368	越南
141	越南	303	冻鱼，但品目03.04的鱼片及其他鱼肉除外	10	一般贸易	11	北京市	4815	越南
141	越南	303	冻鱼，但品目03.04的鱼片及其他鱼肉除外	10	一般贸易	12	天津市	1162558	越南
141	越南	303	冻鱼，但品目03.04的鱼片及其他鱼肉除外	10	一般贸易	21	辽宁省	32687	越南
141	越南	303	冻鱼，但品目03.04的鱼片及其他鱼肉除外	10	一般贸易	31	上海市	3888955	越南
141	越南	303	冻鱼，但品目03.04的鱼片及其他鱼肉除外	10	一般贸易	32	江苏省	543280	越南
141	越南	303	冻鱼，但品目03.04的鱼片及其他鱼肉除外	10	一般贸易	33	浙江省	1941176	越南
141	越南	303	冻鱼，但品目03.04的鱼片及其他鱼肉除外	10	一般贸易	34	安徽省	2170887	越南
141	越南	303	冻鱼，但品目03.04的鱼片及其他鱼肉除外	10	一般贸易	35	福建省	342362	越南
141	越南	303	冻鱼，但品目03.04的鱼片及其他鱼肉除外	10	一般贸易	37	山东省	6347212	越南
141	越南	303	冻鱼，但品目03.04的鱼片及其他鱼肉除外	10	一般贸易	41	河南省	90180	越南
141	越南	303	冻鱼，但品目03.04的鱼片及其他鱼肉除外	10	一般贸易	42	湖北省	501700	越南
141	越南	303	冻鱼，但品目03.04的鱼片及其他鱼肉除外	10	一般贸易	43	湖南省	5100933	越南
141	越南	303	冻鱼，但品目03.04的鱼片及其他鱼肉除外	10	一般贸易	44	广东省	19992324	越南
141	越南	303	冻鱼，但品目03.04的鱼片及其他鱼肉除外	10	一般贸易	45	广西壮族自治区	1125472	越南
141	越南	303	冻鱼，但品目03.04的鱼片及其他鱼肉除外	10	一般贸易	50	重庆市	106601	越南
141	越南	304	鲜、冷、冻鱼片及其他鱼肉（不论是否绞碎）	10	一般贸易	11	北京市	2047953	越南
141	越南	304	鲜、冷、冻鱼片及其他鱼肉（不论是否绞碎）	10	一般贸易	12	天津市	4027677	越南
141	越南	304	鲜、冷、冻鱼片及其他鱼肉（不论是否绞碎）	10	一般贸易	13	河北省	455765	越南
141	越南	304	鲜、冷、冻鱼片及其他鱼肉（不论是否绞碎）	10	一般贸易	21	辽宁省	523113	越南
141	越南	304	鲜、冷、冻鱼片及其他鱼肉（不论是否绞碎）	10	一般贸易	31	上海市	7291794	越南
141	越南	304	鲜、冷、冻鱼片及其他鱼肉（不论是否绞碎）	10	一般贸易	32	江苏省	2848329	越南
141	越南	304	鲜、冷、冻鱼片及其他鱼肉（不论是否绞碎）	10	一般贸易	33	浙江省	3367728	越南
141	越南	304	鲜、冷、冻鱼片及其他鱼肉（不论是否绞碎）	10	一般贸易	34	安徽省	682245	越南
141	越南	304	鲜、冷、冻鱼片及其他鱼肉（不论是否绞碎）	10	一般贸易	35	福建省	11252757	越南
141	越南	304	鲜、冷、冻鱼片及其他鱼肉（不论是否绞碎）	10	一般贸易	37	山东省	10792253	越南
141	越南	304	鲜、冷、冻鱼片及其他鱼肉（不论是否绞碎）	10	一般贸易	41	河南省	3006108	越南
141	越南	304	鲜、冷、冻鱼片及其他鱼肉（不论是否绞碎）	10	一般贸易	42	湖北省	1668562	越南
141	越南	304	鲜、冷、冻鱼片及其他鱼肉（不论是否绞碎）	10	一般贸易	43	湖南省	303302	越南
141	越南	304	鲜、冷、冻鱼片及其他鱼肉（不论是否绞碎）	10	一般贸易	44	广东省	28828533	越南
141	越南	304	鲜、冷、冻鱼片及其他鱼肉（不论是否绞碎）	10	一般贸易	45	广西壮族自治区	1903309	越南
141	越南	304	鲜、冷、冻鱼片及其他鱼肉（不论是否绞碎）	10	一般贸易	61	陕西省	88436	越南
141	越南	304	鲜、冷、冻鱼片及其他鱼肉（不论是否绞碎）	14	来料加工贸易	44	广东省	32714	越南
141	越南	304	鲜、冷、冻鱼片及其他鱼肉（不论是否绞碎）	15	进料加工贸易	37	山东省	235121	越南
141	越南	304	鲜、冷、冻鱼片及其他鱼肉（不论是否绞碎）	34	海关特殊监管区域物流货物	31	上海市	65769	越南
141	越南	304	鲜、冷、冻鱼片及其他鱼肉（不论是否绞碎）	34	海关特殊监管区域物流货物	44	广东省	35260	越南
141	越南	304	鲜、冷、冻鱼片及其他鱼肉（不论是否绞碎）	39	其他	35	福建省	22	越南
141	越南	305	干、盐腌或盐渍的鱼； 熏鱼，不论在熏制前或熏制过程中是否烹煮	10	一般贸易	11	北京市	17603	越南
141	越南	305	干、盐腌或盐渍的鱼； 熏鱼，不论在熏制前或熏制过程中是否烹煮	10	一般贸易	12	天津市	629989	越南
141	越南	305	干、盐腌或盐渍的鱼； 熏鱼，不论在熏制前或熏制过程中是否烹煮	10	一般贸易	15	内蒙古自治区	93805	越南
141	越南	305	干、盐腌或盐渍的鱼； 熏鱼，不论在熏制前或熏制过程中是否烹煮	10	一般贸易	21	辽宁省	184253	越南
141	越南	305	干、盐腌或盐渍的鱼； 熏鱼，不论在熏制前或熏制过程中是否烹煮	10	一般贸易	31	上海市	26915	越南
141	越南	305	干、盐腌或盐渍的鱼； 熏鱼，不论在熏制前或熏制过程中是否烹煮	10	一般贸易	32	江苏省	84188	越南
141	越南	305	干、盐腌或盐渍的鱼； 熏鱼，不论在熏制前或熏制过程中是否烹煮	10	一般贸易	33	浙江省	3443688	越南
141	越南	305	干、盐腌或盐渍的鱼； 熏鱼，不论在熏制前或熏制过程中是否烹煮	10	一般贸易	35	福建省	4286364	越南
141	越南	305	干、盐腌或盐渍的鱼； 熏鱼，不论在熏制前或熏制过程中是否烹煮	10	一般贸易	37	山东省	7287820	越南
141	越南	305	干、盐腌或盐渍的鱼； 熏鱼，不论在熏制前或熏制过程中是否烹煮	10	一般贸易	42	湖北省	309667	越南
141	越南	305	干、盐腌或盐渍的鱼； 熏鱼，不论在熏制前或熏制过程中是否烹煮	10	一般贸易	43	湖南省	6340600	越南
141	越南	305	干、盐腌或盐渍的鱼； 熏鱼，不论在熏制前或熏制过程中是否烹煮	10	一般贸易	44	广东省	23208261	越南
141	越南	305	干、盐腌或盐渍的鱼； 熏鱼，不论在熏制前或熏制过程中是否烹煮	10	一般贸易	45	广西壮族自治区	11995885	越南
141	越南	305	干、盐腌或盐渍的鱼； 熏鱼，不论在熏制前或熏制过程中是否烹煮	10	一般贸易	51	四川省	169445	越南
141	越南	305	干、盐腌或盐渍的鱼； 熏鱼，不论在熏制前或熏制过程中是否烹煮	10	一般贸易	53	云南省	59430	越南
141	越南	305	干、盐腌或盐渍的鱼； 熏鱼，不论在熏制前或熏制过程中是否烹煮	15	进料加工贸易	37	山东省	346998	越南
141	越南	305	干、盐腌或盐渍的鱼； 熏鱼，不论在熏制前或熏制过程中是否烹煮	33	保税监管场所进出境货物	33	浙江省	587912	越南
141	越南	305	干、盐腌或盐渍的鱼； 熏鱼，不论在熏制前或熏制过程中是否烹煮	34	海关特殊监管区域物流货物	33	浙江省	6873606	越南
141	越南	306	活、鲜、冷、冻、干、盐腌、盐渍、熏制的带壳或去壳甲壳动物；蒸过或用水煮过的带壳甲壳动物	10	一般贸易	11	北京市	360248	越南
141	越南	306	活、鲜、冷、冻、干、盐腌、盐渍、熏制的带壳或去壳甲壳动物；蒸过或用水煮过的带壳甲壳动物	10	一般贸易	12	天津市	3797955	越南
141	越南	306	活、鲜、冷、冻、干、盐腌、盐渍、熏制的带壳或去壳甲壳动物；蒸过或用水煮过的带壳甲壳动物	10	一般贸易	13	河北省	197478	越南
141	越南	306	活、鲜、冷、冻、干、盐腌、盐渍、熏制的带壳或去壳甲壳动物；蒸过或用水煮过的带壳甲壳动物	10	一般贸易	21	辽宁省	518152	越南
141	越南	306	活、鲜、冷、冻、干、盐腌、盐渍、熏制的带壳或去壳甲壳动物；蒸过或用水煮过的带壳甲壳动物	10	一般贸易	31	上海市	6531403	越南
141	越南	306	活、鲜、冷、冻、干、盐腌、盐渍、熏制的带壳或去壳甲壳动物；蒸过或用水煮过的带壳甲壳动物	10	一般贸易	32	江苏省	2094765	越南
141	越南	306	活、鲜、冷、冻、干、盐腌、盐渍、熏制的带壳或去壳甲壳动物；蒸过或用水煮过的带壳甲壳动物	10	一般贸易	33	浙江省	751651	越南
141	越南	306	活、鲜、冷、冻、干、盐腌、盐渍、熏制的带壳或去壳甲壳动物；蒸过或用水煮过的带壳甲壳动物	10	一般贸易	35	福建省	3011150	越南
141	越南	306	活、鲜、冷、冻、干、盐腌、盐渍、熏制的带壳或去壳甲壳动物；蒸过或用水煮过的带壳甲壳动物	10	一般贸易	36	江西省	128785	越南
141	越南	306	活、鲜、冷、冻、干、盐腌、盐渍、熏制的带壳或去壳甲壳动物；蒸过或用水煮过的带壳甲壳动物	10	一般贸易	37	山东省	4435204	越南
141	越南	306	活、鲜、冷、冻、干、盐腌、盐渍、熏制的带壳或去壳甲壳动物；蒸过或用水煮过的带壳甲壳动物	10	一般贸易	43	湖南省	624037	越南
141	越南	306	活、鲜、冷、冻、干、盐腌、盐渍、熏制的带壳或去壳甲壳动物；蒸过或用水煮过的带壳甲壳动物	10	一般贸易	44	广东省	13752369	越南
141	越南	306	活、鲜、冷、冻、干、盐腌、盐渍、熏制的带壳或去壳甲壳动物；蒸过或用水煮过的带壳甲壳动物	10	一般贸易	45	广西壮族自治区	2144239	越南
141	越南	306	活、鲜、冷、冻、干、盐腌、盐渍、熏制的带壳或去壳甲壳动物；蒸过或用水煮过的带壳甲壳动物	10	一般贸易	50	重庆市	1396197	越南
141	越南	306	活、鲜、冷、冻、干、盐腌、盐渍、熏制的带壳或去壳甲壳动物；蒸过或用水煮过的带壳甲壳动物	10	一般贸易	51	四川省	425048	越南
141	越南	306	活、鲜、冷、冻、干、盐腌、盐渍、熏制的带壳或去壳甲壳动物；蒸过或用水煮过的带壳甲壳动物	10	一般贸易	52	贵州省	1635205	越南
141	越南	306	活、鲜、冷、冻、干、盐腌、盐渍、熏制的带壳或去壳甲壳动物；蒸过或用水煮过的带壳甲壳动物	10	一般贸易	53	云南省	720	越南
141	越南	306	活、鲜、冷、冻、干、盐腌、盐渍、熏制的带壳或去壳甲壳动物；蒸过或用水煮过的带壳甲壳动物	15	进料加工贸易	37	山东省	78855	越南
141	越南	306	活、鲜、冷、冻、干、盐腌、盐渍、熏制的带壳或去壳甲壳动物；蒸过或用水煮过的带壳甲壳动物	34	海关特殊监管区域物流货物	44	广东省	28311	越南
141	越南	307	活、鲜、冷、冻、干、盐腌、盐渍、熏制的带壳或去壳软体动物	10	一般贸易	11	北京市	113461	越南
141	越南	307	活、鲜、冷、冻、干、盐腌、盐渍、熏制的带壳或去壳软体动物	10	一般贸易	13	河北省	35903	越南
141	越南	307	活、鲜、冷、冻、干、盐腌、盐渍、熏制的带壳或去壳软体动物	10	一般贸易	21	辽宁省	225717	越南
141	越南	307	活、鲜、冷、冻、干、盐腌、盐渍、熏制的带壳或去壳软体动物	10	一般贸易	31	上海市	1308807	越南
141	越南	307	活、鲜、冷、冻、干、盐腌、盐渍、熏制的带壳或去壳软体动物	10	一般贸易	32	江苏省	353030	越南
141	越南	307	活、鲜、冷、冻、干、盐腌、盐渍、熏制的带壳或去壳软体动物	10	一般贸易	33	浙江省	249937	越南
141	越南	307	活、鲜、冷、冻、干、盐腌、盐渍、熏制的带壳或去壳软体动物	10	一般贸易	35	福建省	7494825	越南
141	越南	307	活、鲜、冷、冻、干、盐腌、盐渍、熏制的带壳或去壳软体动物	10	一般贸易	37	山东省	754609	越南
141	越南	307	活、鲜、冷、冻、干、盐腌、盐渍、熏制的带壳或去壳软体动物	10	一般贸易	43	湖南省	54162	越南
141	越南	307	活、鲜、冷、冻、干、盐腌、盐渍、熏制的带壳或去壳软体动物	10	一般贸易	44	广东省	13189544	越南
141	越南	307	活、鲜、冷、冻、干、盐腌、盐渍、熏制的带壳或去壳软体动物	10	一般贸易	45	广西壮族自治区	351279	越南
141	越南	307	活、鲜、冷、冻、干、盐腌、盐渍、熏制的带壳或去壳软体动物	10	一般贸易	51	四川省	812857	越南
141	越南	307	活、鲜、冷、冻、干、盐腌、盐渍、熏制的带壳或去壳软体动物	39	其他	35	福建省	8	越南
141	越南	1604	制作或保藏的鱼；鲟鱼子酱及鱼卵制的鲟鱼子酱代用品	10	一般贸易	31	上海市	31710	越南
141	越南	1604	制作或保藏的鱼；鲟鱼子酱及鱼卵制的鲟鱼子酱代用品	10	一般贸易	32	江苏省	702647	越南
141	越南	1604	制作或保藏的鱼；鲟鱼子酱及鱼卵制的鲟鱼子酱代用品	10	一般贸易	35	福建省	913331	越南
141	越南	1604	制作或保藏的鱼；鲟鱼子酱及鱼卵制的鲟鱼子酱代用品	10	一般贸易	44	广东省	197752	越南
141	越南	1604	制作或保藏的鱼；鲟鱼子酱及鱼卵制的鲟鱼子酱代用品	10	一般贸易	45	广西壮族自治区	135936	越南
141	越南	1605	制作或保藏的甲壳动物、软体动物及其他水生无脊椎动物	10	一般贸易	11	北京市	17929	越南
141	越南	1605	制作或保藏的甲壳动物、软体动物及其他水生无脊椎动物	10	一般贸易	21	辽宁省	46521	越南
141	越南	1605	制作或保藏的甲壳动物、软体动物及其他水生无脊椎动物	10	一般贸易	31	上海市	1933156	越南
141	越南	1605	制作或保藏的甲壳动物、软体动物及其他水生无脊椎动物	10	一般贸易	33	浙江省	372327	越南
141	越南	1605	制作或保藏的甲壳动物、软体动物及其他水生无脊椎动物	10	一般贸易	34	安徽省	76765	越南
141	越南	1605	制作或保藏的甲壳动物、软体动物及其他水生无脊椎动物	10	一般贸易	35	福建省	309627	越南
141	越南	1605	制作或保藏的甲壳动物、软体动物及其他水生无脊椎动物	10	一般贸易	37	山东省	279059	越南
141	越南	1605	制作或保藏的甲壳动物、软体动物及其他水生无脊椎动物	10	一般贸易	43	湖南省	52147	越南
141	越南	1605	制作或保藏的甲壳动物、软体动物及其他水生无脊椎动物	10	一般贸易	44	广东省	420044	越南
141	越南	1605	制作或保藏的甲壳动物、软体动物及其他水生无脊椎动物	33	保税监管场所进出境货物	21	辽宁省	160279	越南
141	越南	1605	制作或保藏的甲壳动物、软体动物及其他水生无脊椎动物	39	其他	35	福建省	759	越南
141	越南	121221	适合供人食用的海草及其他藻类	10	一般贸易	33	浙江省	125786	越南
141	越南	121229	不适合供人食用的海草及其他藻类	10	一般贸易	21	辽宁省	75885	越南
141	越南	121229	不适合供人食用的海草及其他藻类	10	一般贸易	33	浙江省	391188	越南
141	越南	121229	不适合供人食用的海草及其他藻类	10	一般贸易	37	山东省	449301	越南
141	越南	121229	不适合供人食用的海草及其他藻类	10	一般贸易	44	广东省	208727	越南
142	中国	303	冻鱼，但品目03.04的鱼片及其他鱼肉除外	14	来料加工贸易	37	山东省	1834426	中国	4144443
142	中国	304	鲜、冷、冻鱼片及其他鱼肉（不论是否绞碎）	33	保税监管场所进出境货物	21	辽宁省	83416	中国
142	中国	1604	制作或保藏的鱼；鲟鱼子酱及鱼卵制的鲟鱼子酱代用品	33	保税监管场所进出境货物	33	浙江省	156017	中国
142	中国	1604	制作或保藏的鱼；鲟鱼子酱及鱼卵制的鲟鱼子酱代用品	34	海关特殊监管区域物流货物	35	福建省	785598	中国
142	中国	1605	制作或保藏的甲壳动物、软体动物及其他水生无脊椎动物	10	一般贸易	21	辽宁省	53884	中国
142	中国	1605	制作或保藏的甲壳动物、软体动物及其他水生无脊椎动物	39	其他	37	山东省	29	中国
142	中国	303	冻鱼，但品目03.04的鱼片及其他鱼肉除外	14	来料加工贸易	37	山东省	611769	中国
142	中国	307	活、鲜、冷、冻、干、盐腌、盐渍、熏制的带壳或去壳软体动物	33	保税监管场所进出境货物	33	浙江省	72	中国
142	中国	1604	制作或保藏的鱼；鲟鱼子酱及鱼卵制的鲟鱼子酱代用品	34	海关特殊监管区域物流货物	33	浙江省	619232	中国
143	中国台湾	301	活鱼	10	一般贸易	12	天津市	20967	中国台湾	215605087
143	中国台湾	301	活鱼	10	一般贸易	35	福建省	391667	中国台湾
143	中国台湾	301	活鱼	39	其他	35	福建省	13231651	中国台湾
143	中国台湾	302	鲜、冷鱼，但品目03.04的鱼片及其他鱼肉除外	10	一般贸易	35	福建省	4164660	中国台湾
143	中国台湾	302	鲜、冷鱼，但品目03.04的鱼片及其他鱼肉除外	39	其他	35	福建省	18711546	中国台湾
143	中国台湾	303	冻鱼，但品目03.04的鱼片及其他鱼肉除外	10	一般贸易	35	福建省	5734017	中国台湾
143	中国台湾	303	冻鱼，但品目03.04的鱼片及其他鱼肉除外	39	其他	35	福建省	2055424	中国台湾
143	中国台湾	306	活、鲜、冷、冻、干、盐腌、盐渍、熏制的带壳或去壳甲壳动物；蒸过或用水煮过的带壳甲壳动物	10	一般贸易	35	福建省	332246	中国台湾
143	中国台湾	306	活、鲜、冷、冻、干、盐腌、盐渍、熏制的带壳或去壳甲壳动物；蒸过或用水煮过的带壳甲壳动物	10	一般贸易	44	广东省	132677	中国台湾
143	中国台湾	306	活、鲜、冷、冻、干、盐腌、盐渍、熏制的带壳或去壳甲壳动物；蒸过或用水煮过的带壳甲壳动物	39	其他	35	福建省	96720	中国台湾
143	中国台湾	307	活、鲜、冷、冻、干、盐腌、盐渍、熏制的带壳或去壳软体动物	10	一般贸易	35	福建省	82861206	中国台湾
143	中国台湾	307	活、鲜、冷、冻、干、盐腌、盐渍、熏制的带壳或去壳软体动物	15	进料加工贸易	35	福建省	2441861	中国台湾
143	中国台湾	307	活、鲜、冷、冻、干、盐腌、盐渍、熏制的带壳或去壳软体动物	15	进料加工贸易	37	山东省	769307	中国台湾
143	中国台湾	307	活、鲜、冷、冻、干、盐腌、盐渍、熏制的带壳或去壳软体动物	34	海关特殊监管区域物流货物	35	福建省	4404989	中国台湾
143	中国台湾	307	活、鲜、冷、冻、干、盐腌、盐渍、熏制的带壳或去壳软体动物	34	海关特殊监管区域物流货物	37	山东省	1042555	中国台湾
143	中国台湾	307	活、鲜、冷、冻、干、盐腌、盐渍、熏制的带壳或去壳软体动物	39	其他	35	福建省	33463993	中国台湾
143	中国台湾	308	不属于甲壳动物及软体动物的水生无脊椎动物，活、鲜、冷、冻、干、盐腌或盐渍、熏制的	10	一般贸易	12	天津市	1201	中国台湾
143	中国台湾	1604	制作或保藏的鱼；鲟鱼子酱及鱼卵制的鲟鱼子酱代用品	10	一般贸易	35	福建省	65836	中国台湾
143	中国台湾	1604	制作或保藏的鱼；鲟鱼子酱及鱼卵制的鲟鱼子酱代用品	10	一般贸易	51	四川省	104	中国台湾
143	中国台湾	1604	制作或保藏的鱼；鲟鱼子酱及鱼卵制的鲟鱼子酱代用品	34	海关特殊监管区域物流货物	35	福建省	1325	中国台湾
143	中国台湾	1604	制作或保藏的鱼；鲟鱼子酱及鱼卵制的鲟鱼子酱代用品	39	其他	35	福建省	62350	中国台湾
143	中国台湾	1605	制作或保藏的甲壳动物、软体动物及其他水生无脊椎动物	39	其他	35	福建省	37348	中国台湾
143	中国台湾	301	活鱼	10	一般贸易	12	天津市	22996	中国台湾
143	中国台湾	301	活鱼	10	一般贸易	35	福建省	94573	中国台湾
143	中国台湾	302	鲜、冷鱼，但品目03.04的鱼片及其他鱼肉除外	10	一般贸易	35	福建省	3634951	中国台湾
143	中国台湾	302	鲜、冷鱼，但品目03.04的鱼片及其他鱼肉除外	39	其他	35	福建省	7728142	中国台湾
143	中国台湾	303	冻鱼，但品目03.04的鱼片及其他鱼肉除外	10	一般贸易	35	福建省	6037769	中国台湾
143	中国台湾	303	冻鱼，但品目03.04的鱼片及其他鱼肉除外	15	进料加工贸易	35	福建省	268849	中国台湾
143	中国台湾	303	冻鱼，但品目03.04的鱼片及其他鱼肉除外	39	其他	35	福建省	5104153	中国台湾
143	中国台湾	306	活、鲜、冷、冻、干、盐腌、盐渍、熏制的带壳或去壳甲壳动物；蒸过或用水煮过的带壳甲壳动物	10	一般贸易	35	福建省	221867	中国台湾
143	中国台湾	306	活、鲜、冷、冻、干、盐腌、盐渍、熏制的带壳或去壳甲壳动物；蒸过或用水煮过的带壳甲壳动物	10	一般贸易	44	广东省	160136	中国台湾
143	中国台湾	306	活、鲜、冷、冻、干、盐腌、盐渍、熏制的带壳或去壳甲壳动物；蒸过或用水煮过的带壳甲壳动物	39	其他	35	福建省	49920	中国台湾
143	中国台湾	307	活、鲜、冷、冻、干、盐腌、盐渍、熏制的带壳或去壳软体动物	10	一般贸易	35	福建省	10286999	中国台湾
143	中国台湾	307	活、鲜、冷、冻、干、盐腌、盐渍、熏制的带壳或去壳软体动物	15	进料加工贸易	35	福建省	223658	中国台湾
143	中国台湾	307	活、鲜、冷、冻、干、盐腌、盐渍、熏制的带壳或去壳软体动物	39	其他	35	福建省	11623767	中国台湾
143	中国台湾	308	不属于甲壳动物及软体动物的水生无脊椎动物，活、鲜、冷、冻、干、盐腌或盐渍、熏制的	10	一般贸易	12	天津市	2187	中国台湾
143	中国台湾	1604	制作或保藏的鱼；鲟鱼子酱及鱼卵制的鲟鱼子酱代用品	10	一般贸易	12	天津市	253	中国台湾
143	中国台湾	1604	制作或保藏的鱼；鲟鱼子酱及鱼卵制的鲟鱼子酱代用品	10	一般贸易	31	上海市	14131	中国台湾
143	中国台湾	1604	制作或保藏的鱼；鲟鱼子酱及鱼卵制的鲟鱼子酱代用品	10	一般贸易	35	福建省	31339	中国台湾
143	中国台湾	1604	制作或保藏的鱼；鲟鱼子酱及鱼卵制的鲟鱼子酱代用品	39	其他	35	福建省	75747	中国台湾
145	哈萨克斯坦	303	冻鱼，但品目03.04的鱼片及其他鱼肉除外	10	一般贸易	35	福建省	22000	哈萨克斯坦	3365673
145	哈萨克斯坦	303	冻鱼，但品目03.04的鱼片及其他鱼肉除外	10	一般贸易	65	新疆维吾尔自治区	1511342	哈萨克斯坦
145	哈萨克斯坦	303	冻鱼，但品目03.04的鱼片及其他鱼肉除外	19	边境小额贸易	65	新疆维吾尔自治区	31994	哈萨克斯坦
145	哈萨克斯坦	303	冻鱼，但品目03.04的鱼片及其他鱼肉除外	10	一般贸易	35	福建省	172292	哈萨克斯坦
145	哈萨克斯坦	303	冻鱼，但品目03.04的鱼片及其他鱼肉除外	10	一般贸易	44	广东省	18111	哈萨克斯坦
145	哈萨克斯坦	303	冻鱼，但品目03.04的鱼片及其他鱼肉除外	10	一般贸易	65	新疆维吾尔自治区	1570646	哈萨克斯坦
145	哈萨克斯坦	303	冻鱼，但品目03.04的鱼片及其他鱼肉除外	19	边境小额贸易	65	新疆维吾尔自治区	39288	哈萨克斯坦
215	埃及	301	活鱼	10	一般贸易	44	广东省	124128	埃及	192674
215	埃及	301	活鱼	10	一般贸易	44	广东省	68546	埃及
220	加纳	306	活、鲜、冷、冻、干、盐腌、盐渍、熏制的带壳或去壳甲壳动物；蒸过或用水煮过的带壳甲壳动物	10	一般贸易	31	上海市	987924	加纳	3490892
220	加纳	306	活、鲜、冷、冻、干、盐腌、盐渍、熏制的带壳或去壳甲壳动物；蒸过或用水煮过的带壳甲壳动物	10	一般贸易	44	广东省	229817	加纳
220	加纳	307	活、鲜、冷、冻、干、盐腌、盐渍、熏制的带壳或去壳软体动物	10	一般贸易	35	福建省	109155	加纳
220	加纳	306	活、鲜、冷、冻、干、盐腌、盐渍、熏制的带壳或去壳甲壳动物；蒸过或用水煮过的带壳甲壳动物	10	一般贸易	11	北京市	2307	加纳
220	加纳	306	活、鲜、冷、冻、干、盐腌、盐渍、熏制的带壳或去壳甲壳动物；蒸过或用水煮过的带壳甲壳动物	10	一般贸易	31	上海市	1429349	加纳
220	加纳	306	活、鲜、冷、冻、干、盐腌、盐渍、熏制的带壳或去壳甲壳动物；蒸过或用水煮过的带壳甲壳动物	10	一般贸易	44	广东省	171068	加纳
220	加纳	307	活、鲜、冷、冻、干、盐腌、盐渍、熏制的带壳或去壳软体动物	10	一般贸易	33	浙江省	30828	加纳
220	加纳	307	活、鲜、冷、冻、干、盐腌、盐渍、熏制的带壳或去壳软体动物	10	一般贸易	35	福建省	530444	加纳
224	肯尼亚	305	干、盐腌或盐渍的鱼； 熏鱼，不论在熏制前或熏制过程中是否烹煮	10	一般贸易	33	浙江省	3122000	肯尼亚	15206388
224	肯尼亚	305	干、盐腌或盐渍的鱼； 熏鱼，不论在熏制前或熏制过程中是否烹煮	10	一般贸易	43	湖南省	1240817	肯尼亚
224	肯尼亚	305	干、盐腌或盐渍的鱼； 熏鱼，不论在熏制前或熏制过程中是否烹煮	10	一般贸易	44	广东省	556580	肯尼亚
224	肯尼亚	305	干、盐腌或盐渍的鱼； 熏鱼，不论在熏制前或熏制过程中是否烹煮	34	海关特殊监管区域物流货物	33	浙江省	1820000	肯尼亚
224	肯尼亚	306	活、鲜、冷、冻、干、盐腌、盐渍、熏制的带壳或去壳甲壳动物；蒸过或用水煮过的带壳甲壳动物	10	一般贸易	31	上海市	653556	肯尼亚
224	肯尼亚	306	活、鲜、冷、冻、干、盐腌、盐渍、熏制的带壳或去壳甲壳动物；蒸过或用水煮过的带壳甲壳动物	10	一般贸易	44	广东省	2404217	肯尼亚
224	肯尼亚	303	冻鱼，但品目03.04的鱼片及其他鱼肉除外	10	一般贸易	31	上海市	80	肯尼亚
224	肯尼亚	304	鲜、冷、冻鱼片及其他鱼肉（不论是否绞碎）	10	一般贸易	31	上海市	49	肯尼亚
224	肯尼亚	305	干、盐腌或盐渍的鱼； 熏鱼，不论在熏制前或熏制过程中是否烹煮	10	一般贸易	21	辽宁省	1046000	肯尼亚
224	肯尼亚	305	干、盐腌或盐渍的鱼； 熏鱼，不论在熏制前或熏制过程中是否烹煮	10	一般贸易	31	上海市	280000	肯尼亚
224	肯尼亚	305	干、盐腌或盐渍的鱼； 熏鱼，不论在熏制前或熏制过程中是否烹煮	10	一般贸易	33	浙江省	364000	肯尼亚
224	肯尼亚	305	干、盐腌或盐渍的鱼； 熏鱼，不论在熏制前或熏制过程中是否烹煮	10	一般贸易	43	湖南省	153878	肯尼亚
224	肯尼亚	305	干、盐腌或盐渍的鱼； 熏鱼，不论在熏制前或熏制过程中是否烹煮	10	一般贸易	44	广东省	1457900	肯尼亚
224	肯尼亚	306	活、鲜、冷、冻、干、盐腌、盐渍、熏制的带壳或去壳甲壳动物；蒸过或用水煮过的带壳甲壳动物	10	一般贸易	31	上海市	621772	肯尼亚
224	肯尼亚	306	活、鲜、冷、冻、干、盐腌、盐渍、熏制的带壳或去壳甲壳动物；蒸过或用水煮过的带壳甲壳动物	10	一般贸易	44	广东省	1397063	肯尼亚
224	肯尼亚	306	活、鲜、冷、冻、干、盐腌、盐渍、熏制的带壳或去壳甲壳动物；蒸过或用水煮过的带壳甲壳动物	10	一般贸易	46	海南省	88313	肯尼亚
224	肯尼亚	307	活、鲜、冷、冻、干、盐腌、盐渍、熏制的带壳或去壳软体动物	10	一般贸易	31	上海市	80	肯尼亚
224	肯尼亚	307	活、鲜、冷、冻、干、盐腌、盐渍、熏制的带壳或去壳软体动物	39	其他	31	上海市	83	肯尼亚
227	马达加斯加	301	活鱼	10	一般贸易	44	广东省	38058	马达加斯加	14128390
227	马达加斯加	303	冻鱼，但品目03.04的鱼片及其他鱼肉除外	10	一般贸易	31	上海市	220395	马达加斯加
227	马达加斯加	303	冻鱼，但品目03.04的鱼片及其他鱼肉除外	10	一般贸易	37	山东省	641	马达加斯加
227	马达加斯加	303	冻鱼，但品目03.04的鱼片及其他鱼肉除外	10	一般贸易	44	广东省	26361	马达加斯加
227	马达加斯加	306	活、鲜、冷、冻、干、盐腌、盐渍、熏制的带壳或去壳甲壳动物；蒸过或用水煮过的带壳甲壳动物	10	一般贸易	11	北京市	248781	马达加斯加
227	马达加斯加	306	活、鲜、冷、冻、干、盐腌、盐渍、熏制的带壳或去壳甲壳动物；蒸过或用水煮过的带壳甲壳动物	10	一般贸易	31	上海市	3808511	马达加斯加
227	马达加斯加	306	活、鲜、冷、冻、干、盐腌、盐渍、熏制的带壳或去壳甲壳动物；蒸过或用水煮过的带壳甲壳动物	10	一般贸易	35	福建省	13782	马达加斯加
227	马达加斯加	306	活、鲜、冷、冻、干、盐腌、盐渍、熏制的带壳或去壳甲壳动物；蒸过或用水煮过的带壳甲壳动物	10	一般贸易	37	山东省	142438	马达加斯加
227	马达加斯加	306	活、鲜、冷、冻、干、盐腌、盐渍、熏制的带壳或去壳甲壳动物；蒸过或用水煮过的带壳甲壳动物	10	一般贸易	44	广东省	4570572	马达加斯加
227	马达加斯加	306	活、鲜、冷、冻、干、盐腌、盐渍、熏制的带壳或去壳甲壳动物；蒸过或用水煮过的带壳甲壳动物	39	其他	31	上海市	14130	马达加斯加
227	马达加斯加	307	活、鲜、冷、冻、干、盐腌、盐渍、熏制的带壳或去壳软体动物	10	一般贸易	44	广东省	33219	马达加斯加
227	马达加斯加	1605	制作或保藏的甲壳动物、软体动物及其他水生无脊椎动物	10	一般贸易	31	上海市	862580	马达加斯加
227	马达加斯加	30192	鳗鱼（鳗鲡属）	10	一般贸易	44	广东省	11759	马达加斯加
227	马达加斯加	121221	适合供人食用的海草及其他藻类	10	一般贸易	35	福建省	37480	马达加斯加
227	马达加斯加	301	活鱼	10	一般贸易	44	广东省	11759	马达加斯加
227	马达加斯加	303	冻鱼，但品目03.04的鱼片及其他鱼肉除外	10	一般贸易	31	上海市	131691	马达加斯加
227	马达加斯加	303	冻鱼，但品目03.04的鱼片及其他鱼肉除外	10	一般贸易	37	山东省	97001	马达加斯加
227	马达加斯加	306	活、鲜、冷、冻、干、盐腌、盐渍、熏制的带壳或去壳甲壳动物；蒸过或用水煮过的带壳甲壳动物	10	一般贸易	11	北京市	198594	马达加斯加
227	马达加斯加	306	活、鲜、冷、冻、干、盐腌、盐渍、熏制的带壳或去壳甲壳动物；蒸过或用水煮过的带壳甲壳动物	10	一般贸易	31	上海市	1303567	马达加斯加
227	马达加斯加	306	活、鲜、冷、冻、干、盐腌、盐渍、熏制的带壳或去壳甲壳动物；蒸过或用水煮过的带壳甲壳动物	10	一般贸易	34	安徽省	4213	马达加斯加
227	马达加斯加	306	活、鲜、冷、冻、干、盐腌、盐渍、熏制的带壳或去壳甲壳动物；蒸过或用水煮过的带壳甲壳动物	10	一般贸易	44	广东省	822076	马达加斯加
227	马达加斯加	308	不属于甲壳动物及软体动物的水生无脊椎动物，活、鲜、冷、冻、干、盐腌或盐渍、熏制的	10	一般贸易	31	上海市	2506	马达加斯加
227	马达加斯加	1605	制作或保藏的甲壳动物、软体动物及其他水生无脊椎动物	10	一般贸易	31	上海市	1424260	马达加斯加
227	马达加斯加	30192	鳗鱼（鳗鲡属）	10	一般贸易	44	广东省	38058	马达加斯加
227	马达加斯加	121221	适合供人食用的海草及其他藻类	10	一般贸易	35	福建省	65958	马达加斯加
230	毛里塔尼亚	303	冻鱼，但品目03.04的鱼片及其他鱼肉除外	10	一般贸易	12	天津市	23660	毛里塔尼亚	55360889
230	毛里塔尼亚	303	冻鱼，但品目03.04的鱼片及其他鱼肉除外	10	一般贸易	31	上海市	242366	毛里塔尼亚
230	毛里塔尼亚	303	冻鱼，但品目03.04的鱼片及其他鱼肉除外	10	一般贸易	32	江苏省	74846	毛里塔尼亚
230	毛里塔尼亚	303	冻鱼，但品目03.04的鱼片及其他鱼肉除外	10	一般贸易	33	浙江省	47743	毛里塔尼亚
230	毛里塔尼亚	303	冻鱼，但品目03.04的鱼片及其他鱼肉除外	10	一般贸易	35	福建省	255137	毛里塔尼亚
230	毛里塔尼亚	303	冻鱼，但品目03.04的鱼片及其他鱼肉除外	10	一般贸易	37	山东省	355386	毛里塔尼亚
230	毛里塔尼亚	303	冻鱼，但品目03.04的鱼片及其他鱼肉除外	10	一般贸易	44	广东省	23001	毛里塔尼亚
230	毛里塔尼亚	306	活、鲜、冷、冻、干、盐腌、盐渍、熏制的带壳或去壳甲壳动物；蒸过或用水煮过的带壳甲壳动物	10	一般贸易	11	北京市	399408	毛里塔尼亚
230	毛里塔尼亚	306	活、鲜、冷、冻、干、盐腌、盐渍、熏制的带壳或去壳甲壳动物；蒸过或用水煮过的带壳甲壳动物	10	一般贸易	31	上海市	8431492	毛里塔尼亚
230	毛里塔尼亚	306	活、鲜、冷、冻、干、盐腌、盐渍、熏制的带壳或去壳甲壳动物；蒸过或用水煮过的带壳甲壳动物	10	一般贸易	33	浙江省	77608	毛里塔尼亚
230	毛里塔尼亚	306	活、鲜、冷、冻、干、盐腌、盐渍、熏制的带壳或去壳甲壳动物；蒸过或用水煮过的带壳甲壳动物	10	一般贸易	44	广东省	690202	毛里塔尼亚
230	毛里塔尼亚	307	活、鲜、冷、冻、干、盐腌、盐渍、熏制的带壳或去壳软体动物	10	一般贸易	11	北京市	211558	毛里塔尼亚
230	毛里塔尼亚	307	活、鲜、冷、冻、干、盐腌、盐渍、熏制的带壳或去壳软体动物	10	一般贸易	12	天津市	138360	毛里塔尼亚
230	毛里塔尼亚	307	活、鲜、冷、冻、干、盐腌、盐渍、熏制的带壳或去壳软体动物	10	一般贸易	31	上海市	817295	毛里塔尼亚
230	毛里塔尼亚	307	活、鲜、冷、冻、干、盐腌、盐渍、熏制的带壳或去壳软体动物	10	一般贸易	32	江苏省	6840665	毛里塔尼亚
230	毛里塔尼亚	307	活、鲜、冷、冻、干、盐腌、盐渍、熏制的带壳或去壳软体动物	10	一般贸易	33	浙江省	2343080	毛里塔尼亚
230	毛里塔尼亚	307	活、鲜、冷、冻、干、盐腌、盐渍、熏制的带壳或去壳软体动物	10	一般贸易	35	福建省	2891465	毛里塔尼亚
230	毛里塔尼亚	307	活、鲜、冷、冻、干、盐腌、盐渍、熏制的带壳或去壳软体动物	10	一般贸易	37	山东省	7276272	毛里塔尼亚
230	毛里塔尼亚	307	活、鲜、冷、冻、干、盐腌、盐渍、熏制的带壳或去壳软体动物	10	一般贸易	44	广东省	2095486	毛里塔尼亚
230	毛里塔尼亚	307	活、鲜、冷、冻、干、盐腌、盐渍、熏制的带壳或去壳软体动物	33	保税监管场所进出境货物	37	山东省	404513	毛里塔尼亚
230	毛里塔尼亚	303	冻鱼，但品目03.04的鱼片及其他鱼肉除外	10	一般贸易	12	天津市	130004	毛里塔尼亚
230	毛里塔尼亚	303	冻鱼，但品目03.04的鱼片及其他鱼肉除外	10	一般贸易	33	浙江省	8620	毛里塔尼亚
230	毛里塔尼亚	303	冻鱼，但品目03.04的鱼片及其他鱼肉除外	10	一般贸易	35	福建省	229187	毛里塔尼亚
230	毛里塔尼亚	303	冻鱼，但品目03.04的鱼片及其他鱼肉除外	10	一般贸易	37	山东省	318480	毛里塔尼亚
230	毛里塔尼亚	306	活、鲜、冷、冻、干、盐腌、盐渍、熏制的带壳或去壳甲壳动物；蒸过或用水煮过的带壳甲壳动物	10	一般贸易	31	上海市	3272971	毛里塔尼亚
230	毛里塔尼亚	306	活、鲜、冷、冻、干、盐腌、盐渍、熏制的带壳或去壳甲壳动物；蒸过或用水煮过的带壳甲壳动物	10	一般贸易	33	浙江省	621640	毛里塔尼亚
230	毛里塔尼亚	306	活、鲜、冷、冻、干、盐腌、盐渍、熏制的带壳或去壳甲壳动物；蒸过或用水煮过的带壳甲壳动物	10	一般贸易	44	广东省	564414	毛里塔尼亚
230	毛里塔尼亚	307	活、鲜、冷、冻、干、盐腌、盐渍、熏制的带壳或去壳软体动物	10	一般贸易	12	天津市	277866	毛里塔尼亚
230	毛里塔尼亚	307	活、鲜、冷、冻、干、盐腌、盐渍、熏制的带壳或去壳软体动物	10	一般贸易	21	辽宁省	89962	毛里塔尼亚
230	毛里塔尼亚	307	活、鲜、冷、冻、干、盐腌、盐渍、熏制的带壳或去壳软体动物	10	一般贸易	31	上海市	916175	毛里塔尼亚
230	毛里塔尼亚	307	活、鲜、冷、冻、干、盐腌、盐渍、熏制的带壳或去壳软体动物	10	一般贸易	32	江苏省	65513	毛里塔尼亚
230	毛里塔尼亚	307	活、鲜、冷、冻、干、盐腌、盐渍、熏制的带壳或去壳软体动物	10	一般贸易	33	浙江省	2622034	毛里塔尼亚
230	毛里塔尼亚	307	活、鲜、冷、冻、干、盐腌、盐渍、熏制的带壳或去壳软体动物	10	一般贸易	35	福建省	4586188	毛里塔尼亚
230	毛里塔尼亚	307	活、鲜、冷、冻、干、盐腌、盐渍、熏制的带壳或去壳软体动物	10	一般贸易	37	山东省	4650398	毛里塔尼亚
230	毛里塔尼亚	307	活、鲜、冷、冻、干、盐腌、盐渍、熏制的带壳或去壳软体动物	10	一般贸易	44	广东省	2668034	毛里塔尼亚
230	毛里塔尼亚	307	活、鲜、冷、冻、干、盐腌、盐渍、熏制的带壳或去壳软体动物	10	一般贸易	45	广西壮族自治区	459469	毛里塔尼亚
230	毛里塔尼亚	307	活、鲜、冷、冻、干、盐腌、盐渍、熏制的带壳或去壳软体动物	34	海关特殊监管区域物流货物	44	广东省	170150	毛里塔尼亚
230	毛里塔尼亚	1605	制作或保藏的甲壳动物、软体动物及其他水生无脊椎动物	10	一般贸易	31	上海市	13225	毛里塔尼亚
230	毛里塔尼亚	1605	制作或保藏的甲壳动物、软体动物及其他水生无脊椎动物	10	一般贸易	44	广东省	57016	毛里塔尼亚
232	摩洛哥	303	冻鱼，但品目03.04的鱼片及其他鱼肉除外	10	一般贸易	12	天津市	32989	摩洛哥	4175642
232	摩洛哥	303	冻鱼，但品目03.04的鱼片及其他鱼肉除外	10	一般贸易	37	山东省	36104	摩洛哥
232	摩洛哥	303	冻鱼，但品目03.04的鱼片及其他鱼肉除外	14	来料加工贸易	37	山东省	84854	摩洛哥
232	摩洛哥	303	冻鱼，但品目03.04的鱼片及其他鱼肉除外	15	进料加工贸易	37	山东省	372635	摩洛哥
232	摩洛哥	307	活、鲜、冷、冻、干、盐腌、盐渍、熏制的带壳或去壳软体动物	33	保税监管场所进出境货物	37	山东省	357758	摩洛哥
232	摩洛哥	1604	制作或保藏的鱼；鲟鱼子酱及鱼卵制的鲟鱼子酱代用品	10	一般贸易	31	上海市	452	摩洛哥
232	摩洛哥	121221	适合供人食用的海草及其他藻类	10	一般贸易	37	山东省	127955	摩洛哥
232	摩洛哥	121229	不适合供人食用的海草及其他藻类	10	一般贸易	46	海南省	47195	摩洛哥
232	摩洛哥	303	冻鱼，但品目03.04的鱼片及其他鱼肉除外	14	来料加工贸易	37	山东省	160152	摩洛哥
232	摩洛哥	307	活、鲜、冷、冻、干、盐腌、盐渍、熏制的带壳或去壳软体动物	10	一般贸易	35	福建省	119959	摩洛哥
232	摩洛哥	307	活、鲜、冷、冻、干、盐腌、盐渍、熏制的带壳或去壳软体动物	10	一般贸易	44	广东省	209040	摩洛哥
232	摩洛哥	307	活、鲜、冷、冻、干、盐腌、盐渍、熏制的带壳或去壳软体动物	33	保税监管场所进出境货物	37	山东省	493906	摩洛哥
232	摩洛哥	307	活、鲜、冷、冻、干、盐腌、盐渍、熏制的带壳或去壳软体动物	34	海关特殊监管区域物流货物	35	福建省	1449819	摩洛哥
232	摩洛哥	121221	适合供人食用的海草及其他藻类	10	一般贸易	37	山东省	198732	摩洛哥
232	摩洛哥	121229	不适合供人食用的海草及其他藻类	10	一般贸易	37	山东省	349681	摩洛哥
232	摩洛哥	121229	不适合供人食用的海草及其他藻类	10	一般贸易	46	海南省	134411	摩洛哥
233	莫桑比克	306	活、鲜、冷、冻、干、盐腌、盐渍、熏制的带壳或去壳甲壳动物；蒸过或用水煮过的带壳甲壳动物	10	一般贸易	31	上海市	7862227	莫桑比克	17691996
233	莫桑比克	306	活、鲜、冷、冻、干、盐腌、盐渍、熏制的带壳或去壳甲壳动物；蒸过或用水煮过的带壳甲壳动物	10	一般贸易	43	湖南省	97999	莫桑比克
233	莫桑比克	306	活、鲜、冷、冻、干、盐腌、盐渍、熏制的带壳或去壳甲壳动物；蒸过或用水煮过的带壳甲壳动物	10	一般贸易	44	广东省	5901474	莫桑比克
233	莫桑比克	306	活、鲜、冷、冻、干、盐腌、盐渍、熏制的带壳或去壳甲壳动物；蒸过或用水煮过的带壳甲壳动物	10	一般贸易	11	北京市	1215719	莫桑比克
233	莫桑比克	306	活、鲜、冷、冻、干、盐腌、盐渍、熏制的带壳或去壳甲壳动物；蒸过或用水煮过的带壳甲壳动物	10	一般贸易	31	上海市	1123170	莫桑比克
233	莫桑比克	306	活、鲜、冷、冻、干、盐腌、盐渍、熏制的带壳或去壳甲壳动物；蒸过或用水煮过的带壳甲壳动物	10	一般贸易	37	山东省	416596	莫桑比克
233	莫桑比克	306	活、鲜、冷、冻、干、盐腌、盐渍、熏制的带壳或去壳甲壳动物；蒸过或用水煮过的带壳甲壳动物	10	一般贸易	44	广东省	1074811	莫桑比克
234	纳米比亚	306	活、鲜、冷、冻、干、盐腌、盐渍、熏制的带壳或去壳甲壳动物；蒸过或用水煮过的带壳甲壳动物	10	一般贸易	11	北京市	1122183	纳米比亚	4557590
234	纳米比亚	306	活、鲜、冷、冻、干、盐腌、盐渍、熏制的带壳或去壳甲壳动物；蒸过或用水煮过的带壳甲壳动物	10	一般贸易	31	上海市	491830	纳米比亚
234	纳米比亚	306	活、鲜、冷、冻、干、盐腌、盐渍、熏制的带壳或去壳甲壳动物；蒸过或用水煮过的带壳甲壳动物	10	一般贸易	44	广东省	1296541	纳米比亚
234	纳米比亚	307	活、鲜、冷、冻、干、盐腌、盐渍、熏制的带壳或去壳软体动物	10	一般贸易	44	广东省	1853	纳米比亚
234	纳米比亚	121229	不适合供人食用的海草及其他藻类	10	一般贸易	37	山东省	36359	纳米比亚
234	纳米比亚	306	活、鲜、冷、冻、干、盐腌、盐渍、熏制的带壳或去壳甲壳动物；蒸过或用水煮过的带壳甲壳动物	10	一般贸易	11	北京市	454608	纳米比亚
234	纳米比亚	306	活、鲜、冷、冻、干、盐腌、盐渍、熏制的带壳或去壳甲壳动物；蒸过或用水煮过的带壳甲壳动物	10	一般贸易	31	上海市	566210	纳米比亚
234	纳米比亚	306	活、鲜、冷、冻、干、盐腌、盐渍、熏制的带壳或去壳甲壳动物；蒸过或用水煮过的带壳甲壳动物	10	一般贸易	44	广东省	415839	纳米比亚
234	纳米比亚	307	活、鲜、冷、冻、干、盐腌、盐渍、熏制的带壳或去壳软体动物	10	一般贸易	11	北京市	21414	纳米比亚
234	纳米比亚	121229	不适合供人食用的海草及其他藻类	10	一般贸易	37	山东省	150753	纳米比亚
236	尼日利亚	301	活鱼	10	一般贸易	31	上海市	26250	尼日利亚	48778
236	尼日利亚	301	活鱼	10	一般贸易	44	广东省	14726	尼日利亚
236	尼日利亚	301	活鱼	10	一般贸易	44	广东省	7802	尼日利亚
240	塞内加尔	303	冻鱼，但品目03.04的鱼片及其他鱼肉除外	10	一般贸易	11	北京市	1672319	塞内加尔	30743721
240	塞内加尔	303	冻鱼，但品目03.04的鱼片及其他鱼肉除外	10	一般贸易	12	天津市	293008	塞内加尔
240	塞内加尔	303	冻鱼，但品目03.04的鱼片及其他鱼肉除外	10	一般贸易	32	江苏省	13304	塞内加尔
240	塞内加尔	303	冻鱼，但品目03.04的鱼片及其他鱼肉除外	10	一般贸易	33	浙江省	493437	塞内加尔
240	塞内加尔	303	冻鱼，但品目03.04的鱼片及其他鱼肉除外	10	一般贸易	34	安徽省	138994	塞内加尔
240	塞内加尔	303	冻鱼，但品目03.04的鱼片及其他鱼肉除外	10	一般贸易	35	福建省	775647	塞内加尔
240	塞内加尔	303	冻鱼，但品目03.04的鱼片及其他鱼肉除外	10	一般贸易	37	山东省	244893	塞内加尔
240	塞内加尔	306	活、鲜、冷、冻、干、盐腌、盐渍、熏制的带壳或去壳甲壳动物；蒸过或用水煮过的带壳甲壳动物	10	一般贸易	31	上海市	1658092	塞内加尔
240	塞内加尔	306	活、鲜、冷、冻、干、盐腌、盐渍、熏制的带壳或去壳甲壳动物；蒸过或用水煮过的带壳甲壳动物	10	一般贸易	44	广东省	640595	塞内加尔
240	塞内加尔	307	活、鲜、冷、冻、干、盐腌、盐渍、熏制的带壳或去壳软体动物	10	一般贸易	11	北京市	4020501	塞内加尔
240	塞内加尔	307	活、鲜、冷、冻、干、盐腌、盐渍、熏制的带壳或去壳软体动物	10	一般贸易	12	天津市	491913	塞内加尔
240	塞内加尔	307	活、鲜、冷、冻、干、盐腌、盐渍、熏制的带壳或去壳软体动物	10	一般贸易	13	河北省	161634	塞内加尔
240	塞内加尔	307	活、鲜、冷、冻、干、盐腌、盐渍、熏制的带壳或去壳软体动物	10	一般贸易	32	江苏省	490117	塞内加尔
240	塞内加尔	307	活、鲜、冷、冻、干、盐腌、盐渍、熏制的带壳或去壳软体动物	10	一般贸易	34	安徽省	321512	塞内加尔
240	塞内加尔	307	活、鲜、冷、冻、干、盐腌、盐渍、熏制的带壳或去壳软体动物	10	一般贸易	35	福建省	1516581	塞内加尔
240	塞内加尔	307	活、鲜、冷、冻、干、盐腌、盐渍、熏制的带壳或去壳软体动物	10	一般贸易	44	广东省	294153	塞内加尔
240	塞内加尔	307	活、鲜、冷、冻、干、盐腌、盐渍、熏制的带壳或去壳软体动物	10	一般贸易	51	四川省	39128	塞内加尔
240	塞内加尔	1605	制作或保藏的甲壳动物、软体动物及其他水生无脊椎动物	10	一般贸易	44	广东省	3804500	塞内加尔
240	塞内加尔	303	冻鱼，但品目03.04的鱼片及其他鱼肉除外	10	一般贸易	11	北京市	988845	塞内加尔
240	塞内加尔	303	冻鱼，但品目03.04的鱼片及其他鱼肉除外	10	一般贸易	12	天津市	237308	塞内加尔
240	塞内加尔	303	冻鱼，但品目03.04的鱼片及其他鱼肉除外	10	一般贸易	32	江苏省	15560	塞内加尔
240	塞内加尔	303	冻鱼，但品目03.04的鱼片及其他鱼肉除外	10	一般贸易	34	安徽省	215807	塞内加尔
240	塞内加尔	303	冻鱼，但品目03.04的鱼片及其他鱼肉除外	10	一般贸易	35	福建省	291014	塞内加尔
240	塞内加尔	303	冻鱼，但品目03.04的鱼片及其他鱼肉除外	10	一般贸易	37	山东省	82287	塞内加尔
240	塞内加尔	303	冻鱼，但品目03.04的鱼片及其他鱼肉除外	10	一般贸易	44	广东省	157217	塞内加尔
240	塞内加尔	303	冻鱼，但品目03.04的鱼片及其他鱼肉除外	10	一般贸易	51	四川省	21058	塞内加尔
240	塞内加尔	306	活、鲜、冷、冻、干、盐腌、盐渍、熏制的带壳或去壳甲壳动物；蒸过或用水煮过的带壳甲壳动物	10	一般贸易	31	上海市	1227918	塞内加尔
240	塞内加尔	306	活、鲜、冷、冻、干、盐腌、盐渍、熏制的带壳或去壳甲壳动物；蒸过或用水煮过的带壳甲壳动物	10	一般贸易	44	广东省	78625	塞内加尔
240	塞内加尔	307	活、鲜、冷、冻、干、盐腌、盐渍、熏制的带壳或去壳软体动物	10	一般贸易	11	北京市	1645093	塞内加尔
240	塞内加尔	307	活、鲜、冷、冻、干、盐腌、盐渍、熏制的带壳或去壳软体动物	10	一般贸易	12	天津市	1054687	塞内加尔
240	塞内加尔	307	活、鲜、冷、冻、干、盐腌、盐渍、熏制的带壳或去壳软体动物	10	一般贸易	31	上海市	594595	塞内加尔
240	塞内加尔	307	活、鲜、冷、冻、干、盐腌、盐渍、熏制的带壳或去壳软体动物	10	一般贸易	32	江苏省	60030	塞内加尔
240	塞内加尔	307	活、鲜、冷、冻、干、盐腌、盐渍、熏制的带壳或去壳软体动物	10	一般贸易	33	浙江省	720503	塞内加尔
240	塞内加尔	307	活、鲜、冷、冻、干、盐腌、盐渍、熏制的带壳或去壳软体动物	10	一般贸易	34	安徽省	225117	塞内加尔
240	塞内加尔	307	活、鲜、冷、冻、干、盐腌、盐渍、熏制的带壳或去壳软体动物	10	一般贸易	35	福建省	2097755	塞内加尔
240	塞内加尔	307	活、鲜、冷、冻、干、盐腌、盐渍、熏制的带壳或去壳软体动物	10	一般贸易	37	山东省	1058093	塞内加尔
240	塞内加尔	307	活、鲜、冷、冻、干、盐腌、盐渍、熏制的带壳或去壳软体动物	10	一般贸易	44	广东省	485356	塞内加尔
240	塞内加尔	307	活、鲜、冷、冻、干、盐腌、盐渍、熏制的带壳或去壳软体动物	10	一般贸易	51	四川省	14384	塞内加尔
240	塞内加尔	308	不属于甲壳动物及软体动物的水生无脊椎动物，活、鲜、冷、冻、干、盐腌或盐渍、熏制的	10	一般贸易	31	上海市	15550	塞内加尔
240	塞内加尔	1605	制作或保藏的甲壳动物、软体动物及其他水生无脊椎动物	10	一般贸易	37	山东省	7021	塞内加尔
240	塞内加尔	1605	制作或保藏的甲壳动物、软体动物及其他水生无脊椎动物	10	一般贸易	44	广东省	2379570	塞内加尔
243	索马里	303	冻鱼，但品目03.04的鱼片及其他鱼肉除外	14	来料加工贸易	37	山东省	145080	索马里	1367584
243	索马里	303	冻鱼，但品目03.04的鱼片及其他鱼肉除外	14	来料加工贸易	37	山东省	586326	索马里
243	索马里	303	冻鱼，但品目03.04的鱼片及其他鱼肉除外	15	进料加工贸易	37	山东省	363156	索马里
243	索马里	307	活、鲜、冷、冻、干、盐腌、盐渍、熏制的带壳或去壳软体动物	15	进料加工贸易	37	山东省	273022	索马里
244	南非	303	冻鱼，但品目03.04的鱼片及其他鱼肉除外	10	一般贸易	11	北京市	153576	南非	25080076
244	南非	303	冻鱼，但品目03.04的鱼片及其他鱼肉除外	10	一般贸易	35	福建省	280399	南非
244	南非	303	冻鱼，但品目03.04的鱼片及其他鱼肉除外	10	一般贸易	44	广东省	142791	南非
244	南非	303	冻鱼，但品目03.04的鱼片及其他鱼肉除外	14	来料加工贸易	37	山东省	418874	南非
244	南非	306	活、鲜、冷、冻、干、盐腌、盐渍、熏制的带壳或去壳甲壳动物；蒸过或用水煮过的带壳甲壳动物	10	一般贸易	11	北京市	12526571	南非
244	南非	306	活、鲜、冷、冻、干、盐腌、盐渍、熏制的带壳或去壳甲壳动物；蒸过或用水煮过的带壳甲壳动物	10	一般贸易	31	上海市	1545058	南非
244	南非	306	活、鲜、冷、冻、干、盐腌、盐渍、熏制的带壳或去壳甲壳动物；蒸过或用水煮过的带壳甲壳动物	10	一般贸易	44	广东省	624764	南非
244	南非	307	活、鲜、冷、冻、干、盐腌、盐渍、熏制的带壳或去壳软体动物	10	一般贸易	31	上海市	32456	南非
244	南非	307	活、鲜、冷、冻、干、盐腌、盐渍、熏制的带壳或去壳软体动物	10	一般贸易	44	广东省	1558275	南非
244	南非	307	活、鲜、冷、冻、干、盐腌、盐渍、熏制的带壳或去壳软体动物	39	其他	44	广东省	7771	南非
244	南非	1605	制作或保藏的甲壳动物、软体动物及其他水生无脊椎动物	10	一般贸易	44	广东省	31590	南非
244	南非	121229	不适合供人食用的海草及其他藻类	10	一般贸易	32	江苏省	163831	南非
244	南非	121229	不适合供人食用的海草及其他藻类	10	一般贸易	37	山东省	757336	南非
244	南非	303	冻鱼，但品目03.04的鱼片及其他鱼肉除外	10	一般贸易	35	福建省	147242	南非
244	南非	306	活、鲜、冷、冻、干、盐腌、盐渍、熏制的带壳或去壳甲壳动物；蒸过或用水煮过的带壳甲壳动物	10	一般贸易	11	北京市	1494360	南非
244	南非	306	活、鲜、冷、冻、干、盐腌、盐渍、熏制的带壳或去壳甲壳动物；蒸过或用水煮过的带壳甲壳动物	10	一般贸易	31	上海市	304765	南非
244	南非	306	活、鲜、冷、冻、干、盐腌、盐渍、熏制的带壳或去壳甲壳动物；蒸过或用水煮过的带壳甲壳动物	10	一般贸易	44	广东省	193027	南非
244	南非	307	活、鲜、冷、冻、干、盐腌、盐渍、熏制的带壳或去壳软体动物	10	一般贸易	31	上海市	1531	南非
244	南非	307	活、鲜、冷、冻、干、盐腌、盐渍、熏制的带壳或去壳软体动物	10	一般贸易	44	广东省	2637635	南非
244	南非	1605	制作或保藏的甲壳动物、软体动物及其他水生无脊椎动物	10	一般贸易	31	上海市	413	南非
244	南非	1605	制作或保藏的甲壳动物、软体动物及其他水生无脊椎动物	10	一般贸易	44	广东省	62650	南非
244	南非	121229	不适合供人食用的海草及其他藻类	10	一般贸易	32	江苏省	480305	南非
244	南非	121229	不适合供人食用的海草及其他藻类	10	一般贸易	37	山东省	1482746	南非
244	南非	121229	不适合供人食用的海草及其他藻类	15	进料加工贸易	37	山东省	32110	南非
247	坦桑尼亚	301	活鱼	10	一般贸易	11	北京市	7007	坦桑尼亚	56656981
247	坦桑尼亚	301	活鱼	10	一般贸易	31	上海市	90509	坦桑尼亚
247	坦桑尼亚	301	活鱼	10	一般贸易	44	广东省	134135	坦桑尼亚
247	坦桑尼亚	305	干、盐腌或盐渍的鱼； 熏鱼，不论在熏制前或熏制过程中是否烹煮	10	一般贸易	33	浙江省	398125	坦桑尼亚
247	坦桑尼亚	305	干、盐腌或盐渍的鱼； 熏鱼，不论在熏制前或熏制过程中是否烹煮	10	一般贸易	43	湖南省	2455740	坦桑尼亚
247	坦桑尼亚	305	干、盐腌或盐渍的鱼； 熏鱼，不论在熏制前或熏制过程中是否烹煮	10	一般贸易	44	广东省	23184883	坦桑尼亚
247	坦桑尼亚	305	干、盐腌或盐渍的鱼； 熏鱼，不论在熏制前或熏制过程中是否烹煮	34	海关特殊监管区域物流货物	33	浙江省	334688	坦桑尼亚
247	坦桑尼亚	306	活、鲜、冷、冻、干、盐腌、盐渍、熏制的带壳或去壳甲壳动物；蒸过或用水煮过的带壳甲壳动物	10	一般贸易	31	上海市	267289	坦桑尼亚
247	坦桑尼亚	306	活、鲜、冷、冻、干、盐腌、盐渍、熏制的带壳或去壳甲壳动物；蒸过或用水煮过的带壳甲壳动物	10	一般贸易	33	浙江省	68701	坦桑尼亚
247	坦桑尼亚	306	活、鲜、冷、冻、干、盐腌、盐渍、熏制的带壳或去壳甲壳动物；蒸过或用水煮过的带壳甲壳动物	10	一般贸易	44	广东省	7956427	坦桑尼亚
247	坦桑尼亚	121221	适合供人食用的海草及其他藻类	10	一般贸易	35	福建省	42126	坦桑尼亚
247	坦桑尼亚	121221	适合供人食用的海草及其他藻类	10	一般贸易	37	山东省	159979	坦桑尼亚
247	坦桑尼亚	121221	适合供人食用的海草及其他藻类	10	一般贸易	43	湖南省	41900	坦桑尼亚
[truncated: 2,129 more rows]

## Sheet: 各国家数据
Year	Country	Average of 2023-2024
2023-2024	Ecuador	3074766521
2023-2024	Russia	2699545366
2023-2024	Canada	1352994996
2023-2024	India	1213960441
2023-2024	Indonesia	1185018164
2023-2024	United States	1121616927
2023-2024	Norway	932659688
2023-2024	Vietnam	917557214
2023-2024	Chile	498067004
2023-2024	New Zealand	451134826
2023-2024	Thailand	424253123
2023-2024	Greenland	388955307
2023-2024	Argentina	305787125
2023-2024	South Korea	281235486
2023-2024	Malaysia	275489385
2023-2024	Hong Kong, China	269227340
2023-2024	Australia	247925641
2023-2024	Taiwan, China	215605087
2023-2024	Peru	211161073
2023-2024	Mexico	208664697
2023-2024	Pakistan	204926249
2023-2024	Myanmar	192508781
2023-2024	Iceland	137186742
2023-2024	Philippines	111380720
2023-2024	Faroe Islands	105802140
2023-2024	United Kingdom	105233320
2023-2024	Spain	92785038
2023-2024	Bangladesh	86214653
2023-2024	Iran	80641360
2023-2024	France	80376081
2023-2024	Saudi Arabia	75233832
2023-2024	Federated States of Micronesia	63244737
2023-2024	Tanzania	56656981
2023-2024	Mauritania	55360889
2023-2024	Portugal	48087040
2023-2024	Brazil	38988836
2023-2024	Netherlands	38627672
2023-2024	Uruguay	32282585
2023-2024	Senegal	30743721
2023-2024	Denmark	28977799
2023-2024	Venezuela	28403185
2023-2024	Singapore	26863926
2023-2024	South Africa	25080076
2023-2024	Ireland	24890967
2023-2024	Cuba	23607484
2023-2024	Germany	21207270
2023-2024	Estonia	20221722
2023-2024	Mozambique	17691996
2023-2024	Suriname	15464353
2023-2024	Kenya	15206388
2023-2024	Sri Lanka	15039275
2023-2024	Papua New Guinea	14646466
2023-2024	Madagascar	14128390
2023-2024	Turkey	10372972
2023-2024	Nicaragua	8421239
2023-2024	Vanuatu	7986532
2023-2024	Antigua and Barbuda	5989864
2023-2024	Italy	5110529
2023-2024	Marshall Islands	5014635
2023-2024	Namibia	4557590
2023-2024	Morocco	4175642
2023-2024	China	4144443
2023-2024	Guyana	3958732
2023-2024	Ghana	3490892
2023-2024	Solomon Islands	3381636
2023-2024	Kazakhstan	3365673
2023-2024	Jamaica	3023266
2023-2024	Latvia	2793548
2023-2024	Poland	1592337
2023-2024	Somalia	1367584
2023-2024	Bulgaria	1320737
2023-2024	Fiji	1077377
2023-2024	Sweden	931610
2023-2024	Colombia	793881
2023-2024	Panama	610870
2023-2024	Brunei	349967
2023-2024	Japan	332106
2023-2024	Cambodia	313113
2023-2024	Egypt	192674
2023-2024	Greece	135358
2023-2024	Belarus	70092
2023-2024	Nigeria	48778
2023-2024	Mongolia	46440
2023-2024	Honduras	5822
2023-2024	Finland	695
2023-2024	Uganda	500
2023-2024	Nauru	322
2023-2024	Barbados	317
