# Supplementary material for: Analysis of the development trend of Chinese seafood imports from Southeast Asia after the Fukushima-Daiichi radioactive treated water discharge from Japan
Source: PLoS One. 2025 Oct 29;20(10):e0334879. doi: 10.1371/journal.pone.0334879 (PMC12571293; doi:10.1371/journal.pone.0334879)
Supplement: S3 Table — The Table 3 presents the trade situation of Japanese seafood exported to China in 2022. It details the export categories and trade volumes of various seafood and their by-products to China. (XLSX) [file pone.0334879.s003.xlsx]

## Sheet: Sheet1
Trade Partner Code	Trade Partner	Code	Product Name	Total(unit:dollars)
116	Japan	306	Live, fresh, chilled, frozen, dried, pickled, salted, smoked shell-on or shelled crustaceans; steamed or boiled shell-on crustaceans.	336289362
116	Japan	303	Frozen fish, except for fish fillets and other fish meat under item 03.04	70760206
116	Japan	1604	Fish prepared or preserved; sturgeon caviar and caviar substitutes made from sturgeon roe	67350828
116	Japan	302	Fresh and chilled fish, but excluding fish fillets and other fish meat of heading 03.04.	53725829
116	Japan	308	Aquatic invertebrates that are neither crustaceans nor mollusks, live, fresh, chilled, frozen, dried, pickled or salted, smoked.	24703690
116	Japan	304	Fresh, chilled, frozen fillets, and other fish meat (whether or not minced)	16697742
116	Japan	121221	Edible seaweed and other algae	1998982
116	Japan	301	Live fish	1861126
116	Japan	305	Dried, salted, or pickled fish; Smoked fish, whether cooked before or during the smoking process.	1185448
Total				574573213
